# Supplementary material for: Sulphur‐Acquisition Pathways for Cysteine Synthesis Confer a Fitness Advantage to Bacteria in Plant Extracts
Source: Environ Microbiol. 2025 Jun 17;27(6):e70126. doi: 10.1111/1462-2920.70126 (PMC12174637; doi:10.1111/1462-2920.70126)
Supplement: Supplementary file 7 — Table S1. Oligonucleotides used in this study. [file EMI-27-e70126-s006.xlsx]

## Sheet: Sheet1
Table S3. Oligonucleotides used in this study
#	Name	Oligonucleotide sequences (5′– 3′)	Purpose	Target
1	EcocysC-F	CCGGGTACCGAGCTCGAATTCGCTGGGGGATAAATAATG	Cloning / Genotyping	E. coli cysC
2	EcocysC-R	GACCTGCAGGCATGCAAGCTTTCAGGATCTGATAATATC	Cloning	E. coli cysC
3	EcocysE-F	CCGGGTACCGAGCTCGAATTCCGTGTGGAGTAAGCAATG	Cloning / Genotyping	E. coli cysE
4	EcocysE-R	GACCTGCAGGCATGCAAGCTTTTAGATCCCATCCCCATA	Cloning	E. coli cysE
5	EcocysH-F	GACCTGCAGGCATGCAAGCTTTTACCCTTCGTGTAACC	Cloning / Genotyping	E. coli cysH
6	EcocysH-R	CCGGGTACCGAGCTCGAATTCAACAGTGAGGAATCTATG	Cloning	E. coli cysH
7	cysA-S	CACAGCAGGAGGAACATC	Genotyping	E. coli cysA
8	cysB-S	CTAAGTGGATGGTTTAAC	Genotyping	E. coli cysB
9	cysG-S	TTACTAAGGGGTTTTTAC	Genotyping	E. coli cysG
10	cysK-S	TACAGTTAAGGACAGGCC	Genotyping	E. coli cysK
11	cysM-S	CACGTATGGATAGAGATC	Genotyping	E. coli cysM
12	cysP-S	AATTTATAAGGGTGCGCA	Genotyping	E. coli cysP
13	cysQ-S	CAGAGACGAGGTGGAGAA	Genotyping	E. coli cysQ
14	kan_k1	CAGTCATAGCCGAATAGCCT	Genotyping	Kanamycin resistance gene
15	EcCysB-P1	GTGACGAAAAAACGATGTTCTGATGGCGTCTAAGTGGATGGTTTAACATGATTCCGGGGATCCGTCGACC	Knockout	E. coli cysB
16	EcCysB-P2	ATAAAAGGTGCCGAAAATAACGCAAGAAATTATTTTTCCGGCAGTTTTATTGTAGGCTGGAGCTGCTTCG	Knockout	E. coli cysB
17	cysB-200S	CGTATTAGTCACCCGCCAGG	Genotyping	E. coli cysB
18	cysB-200A	TGCGAGGCGGGTAATTAGAC	Genotyping	E. coli cysB
19	BsucysC-S	GGCGTATCTTAAGGAGGACTGG	Genotyping	B. subtilis cysC
20	BsucysC-A	TCCGGCATCTGAGAAGAACG	Genotyping	B. subtilis cysC
21	BsucysE-S	GCGGTTAAAGCGTCTCTGTC	Genotyping	B. subtilis cysE
22	BsucysE-A	CGTGGGTCCGCATACATACA	Genotyping	B. subtilis cysE
23	BsuMccAup1000-F	AATAGTGTTTGCCGATAC	Knockout	B. subtilis mccAB
24	UP4-R	CGAGGCTCCTGTCACTGC	Knockout	B. subtilis mccAB
25	Erm-MccBdwn1000-F	GTGACAGGAGCCTCGCAAATGGATAGAATTACT	Knockout	B. subtilis mccAB
26	BsuMccBdwn1000-R	ACAGACAAAGGTCCGCATG	Knockout	B. subtilis mccAB
27	Bsu-mccA-F	GCAGGGACAGCTTCCTTCTT	Genotyping	B. subtilis mccAB
28	Bsu-mccB-R	ATAAGTGAACGGTCAGCGCA	Genotyping	B. subtilis mccAB
