# Supplementary material for: Sulphur‐Acquisition Pathways for Cysteine Synthesis Confer a Fitness Advantage to Bacteria in Plant Extracts
Source: Environ Microbiol. 2025 Jun 17;27(6):e70126. doi: 10.1111/1462-2920.70126 (PMC12174637; doi:10.1111/1462-2920.70126)
Supplement: Supplementary file 8 — Table S2. Output of Gene Ontology (GO) enrichment analysis of deleted genes that negatively affected bacterial growth in V8 medium. [file EMI-27-e70126-s008.xlsx]

## Sheet: Eco V8 enrichment KEGG
Table S1. Output of GO enrichment analysis of deleted genes that had a negative effect on growth in V8 medium.
Enrichment FDR	nGenes	Pathway Genes	Fold Enrichment	Pathway	URL	Genes
0.00733915	7	29	4.96887	Path:eco00020 Citrate cycle (TCA cycle)	HTTP://WWW.GENOME.JP/KEGG-BIN/SHOW_PATHWAY?ECO00020	sdhC sdhD sdhB sucB sucC sucD frdD
0.00416089	9	43	4.79141	Path:eco00190 Oxidative phosphorylation	HTTP://WWW.GENOME.JP/KEGG-BIN/SHOW_PATHWAY?ECO00190	cyoB cyoA sdhC sdhD sdhB nuoL atpD atpH frdD
0.0136539	7	31	4.32773	Path:eco00920 Sulfur metabolism	HTTP://WWW.GENOME.JP/KEGG-BIN/SHOW_PATHWAY?ECO00920	cysC cysN cysD cysH cysI cysJ cysE
0.0273485	7	64	3.62593	Path:eco02026 Biofilm formation	HTTP://WWW.GENOME.JP/KEGG-BIN/SHOW_PATHWAY?ECO02026	perR flhD sdiA fliA rcsD rcsB rcsC
0.0431418	7	44	3.19427	Path:eco02040 Flagellar assembly	HTTP://WWW.GENOME.JP/KEGG-BIN/SHOW_PATHWAY?ECO02040	flgN flgB flgL flhD fliA fliE fliH
0.0273485	12	110	2.52734	Path:eco01200 Carbon metabolism	HTTP://WWW.GENOME.JP/KEGG-BIN/SHOW_PATHWAY?ECO01200	talB sdhC sdhD sdhB sucB sucC sucD eda rpiA gntK cysE frdD
0.00602856	24	268	2.1697	Path:eco01120 Microbial metabolism in diverse environments	HTTP://WWW.GENOME.JP/KEGG-BIN/SHOW_PATHWAY?ECO01120	thrC talB mhpB sdhC sdhD sdhB sucB sucC sucD eda hchA gabT cysC cysN cysD cysH cysI cysJ rpiA gltD gntK cysE glnA frdD
0.0401954	16	171	2.04434	Path:eco02020 Two-component system	HTTP://WWW.GENOME.JP/KEGG-BIN/SHOW_PATHWAY?ECO02020	glnD appY narL cheB cheA flhD sdiA fliA rcsD rcsB rcsC tolC glnA frdD fecI tsr
