# Supplementary material for: Sulphur‐Acquisition Pathways for Cysteine Synthesis Confer a Fitness Advantage to Bacteria in Plant Extracts
Source: Environ Microbiol. 2025 Jun 17;27(6):e70126. doi: 10.1111/1462-2920.70126 (PMC12174637; doi:10.1111/1462-2920.70126)
Supplement: Supplementary file 9 — Table S3. List of bacterial isolation sources and distribution of each metabolic pathway. [file EMI-27-e70126-s002.xlsx]

## Sheet: Pathway
Genus	Species	Habitat	KEGG module ID
			M00176	M00596	M00021	M00338	M00035	M00609	M00034
Escherichia	Escherichia coli	#Microbial	66/68		67/68
	Escherichia fergusonii	#Human	1/ 1		1/ 1
	Escherichia albertii	#Human	1/ 1		1/ 1
	Escherichia marmotae	#Gastrointestinal tract	1/ 1		1/ 1
	Escherichia sp. E4742		1/ 1		1/ 1
	Escherichia ruysiae		1/ 1		1/ 1
Salmonella	Salmonella enterica	#Mammals	48/51		50/51
	Salmonella bongori	#Human	3/ 3		3/ 3
	Salmonella sp. SSDFZ69		1/ 1		1/ 1
Shigella	Shigella flexneri	#Patient	7/ 8		7/ 8
	Shigella sonnei	#Human	1/ 2		1/ 2
	Shigella boydii	#Human	2/ 3		2/ 3
	Shigella dysenteriae	#Gastrointestinal tract	2/ 3		2/ 3
	Shigella sp. PAMC 28760		1/ 1		1/ 1
Enterobacter	Enterobacter cloacae	#Aquatic	6/ 7		6/ 7	6/ 7			6/ 7
	Enterobacter hormaechei	#Patient	8/ 9		8/ 9	6/ 9			7/ 9
	Enterobacter asburiae	#Urogenital tract	1/ 2		1/ 2	1/ 2			1/ 2
	Enterobacter kobei	#Fluids	2/ 2		2/ 2	2/ 2			1/ 2
	Enterobacter ludwigii	#Terrestrial	2/ 2		2/ 2	2/ 2			2/ 2
	Enterobacter cancerogenus	#Plants	1/ 1		1/ 1	1/ 1			1/ 1
	Enterobacter roggenkampii	#Gastrointestinal tract	2/ 2		2/ 2	1/ 2			2/ 2
	Enterobacter chengduensis		1/ 1		1/ 1	1/ 1			1/ 1
	Enterobacter sichuanensis	#Patient	1/ 1		1/ 1	1/ 1			1/ 1
	Enterobacter pasteurii		1/ 1		1/ 1	1/ 1			1/ 1
	Enterobacter sp. 638		1/ 1		1/ 1	1/ 1			1/ 1
	Enterobacter soli	#Terrestrial	1/ 1		1/ 1	1/ 1			1/ 1
	Enterobacter sp. R4-368		1/ 1		1/ 1	1/ 1			1/ 1
	Enterobacter sp. E20		1/ 1		1/ 1	1/ 1			1/ 1
	Enterobacter sp. FY-07		1/ 1		1/ 1	1/ 1			1/ 1
	Enterobacter sp. SGAir0187		1/ 1		1/ 1	1/ 1			1/ 1
	Enterobacter bugandensis	#Fluids	1/ 1		1/ 1	1/ 1			1/ 1
	Enterobacter sp. ODB01		1/ 1		1/ 1	1/ 1
	Enterobacter sp. T2		1/ 1		1/ 1	1/ 1			1/ 1
	Enterobacter sp. DSM 30060		1/ 1		1/ 1	1/ 1			1/ 1
	Enterobacter sp. AN-K1		1/ 1		1/ 1				1/ 1
	Enterobacter huaxiensis		1/ 1		1/ 1	1/ 1			1/ 1
	Enterobacter mori	#Plant	1/ 1		1/ 1	1/ 1			1/ 1
	Enterobacter sp. N18-03635		1/ 1		1/ 1	1/ 1			1/ 1
	Enterobacter quasiroggenkampii		1/ 1		1/ 1	1/ 1			1/ 1
	Enterobacter pseudoroggenkampii		1/ 1		1/ 1	1/ 1			1/ 1
	Enterobacter dykesii		1/ 1		1/ 1	1/ 1			1/ 1
Cronobacter	Cronobacter sakazakii	#Fluids	4/ 4		4/ 4	4/ 4			4/ 4
	Cronobacter condimenti	#Food production	1/ 1		1/ 1	1/ 1			1/ 1
	Cronobacter dublinensis	#Fluids	1/ 1		1/ 1	1/ 1			1/ 1
	Cronobacter malonaticus	#Other	2/ 2		2/ 2	2/ 2			2/ 2
	Cronobacter universalis	#Aquatic	1/ 1		1/ 1	1/ 1			1/ 1
	Cronobacter muytjensii		1/ 1		1/ 1	1/ 1			1/ 1
	Cronobacter turicensis	#Human	1/ 1		1/ 1	1/ 1			1/ 1
Klebsiella	Klebsiella pneumoniae	#Waste	24/25		24/25	23/25	23/25		24/25
	Klebsiella variicola	#Terrestrial	5/ 6		5/ 6	5/ 6	5/ 6		5/ 6
	Klebsiella michiganensis	#Industrial	5/ 5		5/ 5	5/ 5	5/ 5		4/ 5
	Klebsiella oxytoca	#Oral cavity and airways	2/ 3		2/ 3	2/ 3	2/ 3		2/ 3
	Klebsiella quasipneumoniae	#Fluids	1/ 1		1/ 1	1/ 1	1/ 1		1/ 1
	Klebsiella aerogenes	#Fluids	2/ 3		2/ 3	2/ 3	2/ 3		2/ 3
	Klebsiella quasivariicola		1/ 1		1/ 1	1/ 1	1/ 1		1/ 1
	Klebsiella sp. LTGPAF-6F		1/ 1		1/ 1	1/ 1	1/ 1		1/ 1
	Klebsiella huaxiensis		1/ 1		1/ 1	1/ 1	1/ 1		1/ 1
	Klebsiella africana		1/ 1		1/ 1	1/ 1	1/ 1		1/ 1
	Klebsiella grimontii		1/ 2		1/ 2	1/ 2	1/ 2		1/ 2
	Klebsiella pasteurii		1/ 1		1/ 1	1/ 1	1/ 1		1/ 1
	Klebsiella sp. CTHL.F3a		1/ 1		1/ 1	1/ 1	1/ 1		1/ 1
	Klebsiella sp. M5al		1/ 1		1/ 1	1/ 1	1/ 1		1/ 1
	Klebsiella electrica	#Microbial community	1/ 1		1/ 1				1/ 1
Raoultella	Raoultella ornithinolytica		2/ 2		2/ 2	2/ 2	2/ 2		2/ 2
	Raoultella planticola		1/ 1		1/ 1	1/ 1	1/ 1		1/ 1
	Raoultella sp. X13		1/ 1		1/ 1	1/ 1	1/ 1		1/ 1
	Raoultella terrigena				1/ 1				1/ 1
Citrobacter	Citrobacter rodentium	#Mammals	1/ 1		1/ 1
	Citrobacter koseri	#Fluids	1/ 2		1/ 2	1/ 2			1/ 2
	Citrobacter freundii	#Industrial	1/ 2		1/ 2
	Citrobacter braakii	#Reptilia	1/ 2		1/ 2
	Citrobacter werkmanii	#Fluids	1/ 2		1/ 2
	Citrobacter youngae	#Food production	1/ 2		1/ 2
	Citrobacter portucalensis	#Aquatic	1/ 1		1/ 1
	Citrobacter freundii complex sp. CFNIH3		1/ 1		1/ 1
	Citrobacter sedlakii	#Gastrointestinal tract	1/ 1		1/ 1
	Citrobacter amalonaticus	#Gastrointestinal tract	2/ 3		2/ 3
	Citrobacter sp. FDAARGOS_156		1/ 1		1/ 1
	Citrobacter farmeri	#Gastrointestinal tract	1/ 1		1/ 1
	Citrobacter sp. CFNIH10		1/ 1		1/ 1
	Citrobacter sp. CRE-46		1/ 1		1/ 1
	Citrobacter pasteurii	#Gastrointestinal tract	1/ 1		1/ 1
	Citrobacter telavivensis		1/ 1		1/ 1
	Citrobacter tructae		1/ 1		1/ 1
	Citrobacter arsenatis		1/ 1		1/ 1
	Citrobacter sp. XT1-2-2		1/ 1		1/ 1
	Citrobacter sp. TSA-1		1/ 1		1/ 1
	Citrobacter enshiensis		1/ 1		1/ 1
Candidatus Blochmanniella	Candidatus Blochmanniella floridana		1/ 1		1/ 1
	Candidatus Blochmanniella pennsylvanica		1/ 1		1/ 1
	Candidatus Blochmanniella vafra		1/ 1		1/ 1
	Candidatus Blochmanniella chromaiodes		1/ 1		1/ 1
	Candidatus Blochmanniella camponoti		1/ 1		1/ 1
	Candidatus Blochmannia vicinus		1/ 1		1/ 1
	Blochmannia endosymbiont of Camponotus (Colobopsis) obliquus		1/ 1		1/ 1
	Blochmannia endosymbiont of Polyrhachis (Hedomyrma) turneri		1/ 1		1/ 1
	Blochmannia endosymbiont of Colobopsis nipponica		1/ 1		1/ 1
	Blochmannia endosymbiont of Camponotus modoc		1/ 1		1/ 1
	Candidatus Blochmannia ocreatus		1/ 1		1/ 1
Candidatus Westeberhardia	Candidatus Westeberhardia cardiocondylae
Candidatus Hamiltonella	Candidatus Hamiltonella defensa
	secondary endosymbiont of Ctenarytaina eucalypti		1/ 1		1/ 1
	secondary endosymbiont of Heteropsylla cubana
Candidatus Riesia	Candidatus Riesia pediculicola
	Candidatus Riesia sp. GBBU
Candidatus Moranella	Candidatus Moranella endobia
Shimwellia	Shimwellia blattae	#Gastrointestinal tract	1/ 1		1/ 1
Cedecea	Cedecea neteri	#Limb	3/ 3		3/ 3	3/ 3	3/ 3		1/ 3
	Cedecea lapagei	#Oral cavity and airways	1/ 1		1/ 1	1/ 1	1/ 1		1/ 1
Pluralibacter	Pluralibacter gergoviae	#Fluids	1/ 1		1/ 1				1/ 1
	[Enterobacter] lignolyticus		2/ 2		2/ 2	2/ 2			2/ 2
Kosakonia	Kosakonia sacchari	#Plant	1/ 1		1/ 1	1/ 1			1/ 1
	Kosakonia oryzae	#Plants	1/ 1		1/ 1	1/ 1			1/ 1
	Kosakonia radicincitans	#Plant	1/ 1		1/ 1	1/ 1			1/ 1
	Kosakonia cowanii	#Patient	1/ 1		1/ 1	1/ 1			1/ 1
	Kosakonia sp. CCTCC M2018092		1/ 1		1/ 1	1/ 1			1/ 1
	Kosakonia pseudosacchari		1/ 1		1/ 1	1/ 1			1/ 1
	Kosakonia sp. SMBL-WEM22		1/ 1		1/ 1				1/ 1
	Kosakonia oryzendophytica		1/ 1		1/ 1	1/ 1
	Kosakonia sp. MUSA4		1/ 1		1/ 1	1/ 1			1/ 1
Kluyvera	Kluyvera genomosp. 3
	Kluyvera intermedia	#Aquatic	1/ 1		1/ 1
	Kluyvera ascorbata	#Fluids	1/ 1		1/ 1
	Kluyvera sp. CRP		1/ 1		1/ 1	1/ 1
	Kluyvera cryocrescens	#Human	1/ 1		1/ 1
Candidatus Ishikawella	Candidatus Ishikawella capsulata		1/ 1		1/ 1
Leclercia	Leclercia adecarboxylata	#Patient	1/ 1		1/ 1				1/ 1
	Leclercia sp. LSNIH1		1/ 1		1/ 1				1/ 1
	Leclercia sp. LSNIH3		1/ 1		1/ 1				1/ 1
	Leclercia sp. W17		1/ 1		1/ 1				1/ 1
	Leclercia sp. Colony189		1/ 1		1/ 1				1/ 1
	Leclercia sp. J807		1/ 1		1/ 1				1/ 1
	Leclercia pneumoniae		1/ 1		1/ 1				1/ 1
	Leclercia sp. W6		1/ 1		1/ 1				1/ 1
Lelliottia	Lelliottia amnigena	#Terrestrial	1/ 1		1/ 1				1/ 1
	Lelliottia jeotgali	#Food production	1/ 1		1/ 1	1/ 1			1/ 1
	Lelliottia sp. WB101				1/ 1	1/ 1			1/ 1
Buttiauxella	Buttiauxella sp. 3AFRM03		1/ 1		1/ 1
	Buttiauxella agrestis	#Terrestrial	1/ 1		1/ 1
	Buttiauxella ferragutiae	#Terrestrial	1/ 1		1/ 1
	Buttiauxella selenatireducens		1/ 1		1/ 1
Candidatus Tachikawaea	Candidatus Tachikawaea gelatinosa		1/ 1		1/ 1
Candidatus Doolittlea	Candidatus Doolittlea endobia
Candidatus Hoaglandella	Candidatus Hoaglandella endobia
Candidatus Gullanella	Candidatus Gullanella endobia
Candidatus Purcelliella	Candidatus Purcelliella pentastirinorum		1/ 1		1/ 1
Symbiopectobacterium	Symbiopectobacterium purcellii		1/ 1		1/ 1				1/ 1
Candidatus Annandia	Candidatus Annandia pinicola
	Candidatus Annandia adelgestsuga
Atlantibacter	Atlantibacter hermannii		1/ 1		1/ 1
	Atlantibacter subterranea		1/ 1		1/ 1
Yokenella	Yokenella regensburgei	#Limb	1/ 1		1/ 1	1/ 1
Scandinavium	Scandinavium goeteborgense	#Patient	1/ 1		1/ 1				1/ 1
Phytobacter	Phytobacter ursingii	#Industrial	1/ 1		1/ 1	1/ 1			1/ 1
	Phytobacter diazotrophicus	#Plants	1/ 1		1/ 1	1/ 1			1/ 1
	Phytobacter sp. MRY16-398		1/ 1		1/ 1	1/ 1			1/ 1
Jejubacter	Jejubacter calystegiae		1/ 1		1/ 1				1/ 1
Candidatus Profftia	Candidatus Profftia tarda		1/ 1		1/ 1
	Candidatus Profftia lariciata
Candidatus Schneideria	Candidatus Schneideria nysicola
Plesiomonas	Plesiomonas shigelloides	#Gastrointestinal tract	1/ 1		1/ 1
Pseudocitrobacter	Pseudocitrobacter corydidari		1/ 1		1/ 1
Siccibacter	Siccibacter colletis	#Patient	1/ 1		1/ 1	1/ 1			1/ 1
Pseudescherichia	Pseudescherichia vulneris	#Other	1/ 1		1/ 1				1/ 1
Superficieibacter	Superficieibacter sp. HKU1		1/ 1		1/ 1	1/ 1			1/ 1
Trabulsiella	Trabulsiella odontotermitis	#Gastrointestinal tract	1/ 1		1/ 1	1/ 1
	Enterobacteriaceae bacterium strain FGI 57		1/ 1		1/ 1
	Enterobacteriaceae bacterium ENNIH2		1/ 1		1/ 1	1/ 1			1/ 1
	Enterobacteriaceae bacterium S05		1/ 1		1/ 1	1/ 1	1/ 1		1/ 1
	Enterobacteriaceae bacterium bta3-1		1/ 1		1/ 1
	Plautia stali symbiont		1/ 1		1/ 1
	Enterobacteriaceae endosymbiont of Plateumaris pusilla
	Enterobacteriaceae endosymbiont of Macroplea mutica
Yersinia	Yersinia pestis		11/16		16/16				2/16
	Yersinia pseudotuberculosis	#Birds	10/11		10/11				10/11
	Yersinia enterocolitica	#Gastrointestinal tract	8/ 9		8/ 9	8/ 9			8/ 9
	Yersinia similis	#Mammals	1/ 1		1/ 1				1/ 1
	Yersinia aldovae	#Aquatic	1/ 1		1/ 1	1/ 1			1/ 1
	Yersinia frederiksenii	#Waste	1/ 1		1/ 1	1/ 1			1/ 1
	Yersinia intermedia	#Fluids	1/ 1		1/ 1	1/ 1			1/ 1
	Yersinia rochesterensis		1/ 1		1/ 1	1/ 1			1/ 1
	Yersinia rohdei	#Gastrointestinal tract	1/ 1		1/ 1	1/ 1			1/ 1
	Yersinia ruckeri	#Oral cavity and airways	2/ 2		2/ 2	2/ 2
	Yersinia aleksiciae	#Gastrointestinal tract	1/ 1		1/ 1	1/ 1			1/ 1
	Yersinia massiliensis	#Medical environment	1/ 1		1/ 1	1/ 1			1/ 1
	Yersinia hibernica		1/ 1		1/ 1	1/ 1			1/ 1
	Yersinia canariae		1/ 1		1/ 1	1/ 1			1/ 1
	Yersinia mollaretii	#Terrestrial	1/ 1		1/ 1	1/ 1			1/ 1
	Yersinia alsatica		1/ 1		1/ 1	1/ 1			1/ 1
	Yersinia kristensenii		1/ 1		1/ 1	1/ 1			1/ 1
	Yersinia entomophaga	#Arthropoda	1/ 1		1/ 1	1/ 1			1/ 1
Serratia	Serratia marcescens	#Treatment	3/ 4		3/ 4	3/ 4			3/ 4
	Serratia proteamaculans	#Patient	1/ 1		1/ 1	1/ 1	1/ 1		1/ 1
	Serratia plymuthica	#Aquatic	3/ 3		3/ 3	3/ 3	2/ 3		3/ 3
	Serratia inhibens		1/ 1		1/ 1	1/ 1	1/ 1		1/ 1
	Serratia sp. AS12		1/ 1		1/ 1	1/ 1	1/ 1		1/ 1
	Serratia sp. AS13		1/ 1		1/ 1	1/ 1	1/ 1		1/ 1
	Serratia symbiotica	#Arthropoda	1/ 1		1/ 1
	Serratia sp. FGI94		1/ 1		1/ 1	1/ 1			1/ 1
	Serratia liquefaciens	#Food production	1/ 1			1/ 1	1/ 1		1/ 1
	Serratia sp. FS14		1/ 1		1/ 1	1/ 1			1/ 1
	Serratia sp. SCBI		1/ 1		1/ 1	1/ 1	1/ 1		1/ 1
	Serratia fonticola	#Aquatic	2/ 2		2/ 2				2/ 2
	Serratia rubidaea	#Other	1/ 1		1/ 1	1/ 1			1/ 1
	Serratia sp. MYb239		1/ 1		1/ 1	1/ 1			1/ 1
	Serratia quinivorans	#Fungi	1/ 1		1/ 1	1/ 1
	Serratia ficaria	#Plant	1/ 1		1/ 1	1/ 1	1/ 1		1/ 1
	Serratia odorifera	#Fluids	1/ 1		1/ 1	1/ 1			1/ 1
	Serratia surfactantfaciens		1/ 1		1/ 1	1/ 1			1/ 1
	Serratia ureilytica	#Aquatic	1/ 1		1/ 1	1/ 1			1/ 1
	Serratia rhizosphaerae		1/ 1		1/ 1	1/ 1	1/ 1		1/ 1
	Serratia entomophila	#Arthropoda	1/ 1		1/ 1	1/ 1	1/ 1		1/ 1
	Serratia nematodiphila	#Gastrointestinal tract	1/ 1		1/ 1	1/ 1	1/ 1
	Serratia nevei		1/ 1		1/ 1	1/ 1			1/ 1
	Serratia grimesii	#Patient	1/ 1		1/ 1	1/ 1			1/ 1
	Serratia sarumanii		1/ 1		1/ 1	1/ 1			1/ 1
Chania	Chania multitudinisentens	#Waste	1/ 1		1/ 1	1/ 1			1/ 1
Rahnella	Rahnella aceris		2/ 2		2/ 2				2/ 2
	Rahnella aquatilis	#Aquatic	2/ 2		2/ 2				2/ 2
	Rahnella sikkimica		1/ 1		1/ 1
	Rahnella victoriana	#Plants	1/ 1		1/ 1				1/ 1
	Rahnella bonaserana		1/ 1		1/ 1				1/ 1
	Rahnella inusitata		1/ 1		1/ 1				1/ 1
Gibbsiella	Gibbsiella quercinecans	#Plant	1/ 1		1/ 1				1/ 1
Candidatus Fukatsuia	Candidatus Fukatsuia symbiotica				1/ 1
Ewingella	Ewingella americana	#Oral cavity and airways			1/ 1
Rouxiella	Rouxiella badensis	#Terrestrial	1/ 1		1/ 1				1/ 1
	Rouxiella chamberiensis	#Medical product			1/ 1
Chimaeribacter	Chimaeribacter arupi		1/ 1		1/ 1
Nissabacter	Nissabacter sp. SGAir0207		1/ 1		1/ 1
Prodigiosinella	Prodigiosinella confusarubida		2/ 2		2/ 2
Pectobacterium	Pectobacterium atrosepticum	#Plants	3/ 3		3/ 3				3/ 3
	Pectobacterium carotovorum	#Plants	2/ 3		2/ 3				2/ 3
	Pectobacterium odoriferum	#Plants			1/ 1	1/ 1			1/ 1
	Pectobacterium parmentieri	#Plants	3/ 3		3/ 3
	Pectobacterium wasabiae	#Plants			1/ 1
	Pectobacterium polaris		1/ 1		1/ 1				1/ 1
	Pectobacterium brasiliense		1/ 1		1/ 1				1/ 1
	Pectobacterium punjabense	#Plants	1/ 1		1/ 1				1/ 1
	Pectobacterium aroidearum	#Plants	1/ 1		1/ 1				1/ 1
	Pectobacterium aquaticum		1/ 1		1/ 1				1/ 1
	Pectobacterium versatile		1/ 1		1/ 1	1/ 1			1/ 1
	Pectobacterium parvum		1/ 1		1/ 1				1/ 1
	Pectobacterium quasiaquaticum		1/ 1		1/ 1				1/ 1
	Pectobacterium polonicum		1/ 1		1/ 1				1/ 1
	Pectobacterium cacticida	#Plants	1/ 1		1/ 1
	Pectobacterium actinidiae		1/ 1		1/ 1	1/ 1			1/ 1
	Pectobacterium araliae		1/ 1		1/ 1	1/ 1
Dickeya	Dickeya dadantii	#Plants	1/ 1		1/ 1				1/ 1
	Dickeya chrysanthemi	#Plants	1/ 2		1/ 2				1/ 2
	Dickeya parazeae		1/ 1		1/ 1	1/ 1			1/ 1
	Dickeya zeae	#Plants	1/ 1		1/ 1				1/ 1
	Dickeya solani	#Plants	1/ 1		1/ 1	1/ 1			1/ 1
	Dickeya fangzhongdai	#Plant	2/ 2		2/ 2	2/ 2			2/ 2
	Dickeya dianthicola	#Plants	1/ 1		1/ 1				1/ 1
	Dickeya aquatica	#Aquatic			1/ 1	1/ 1			1/ 1
	Dickeya poaceiphila		1/ 1		1/ 1				1/ 1
	Dickeya lacustris		1/ 1		1/ 1				1/ 1
Musicola	Musicola paradisiaca	#Plants	1/ 1		1/ 1				1/ 1
Brenneria	Brenneria goodwinii	#Plants	1/ 1		1/ 1	1/ 1			1/ 1
	Brenneria rubrifaciens	#Plants	1/ 1		1/ 1	1/ 1			1/ 1
	Brenneria nigrifluens	#Plant	1/ 1		1/ 1	1/ 1			1/ 1
	Brenneria izadpanahii		1/ 1		1/ 1	1/ 1			1/ 1
	Brenneria uluponensis		1/ 1		1/ 1
Lonsdalea	Lonsdalea britannica	#Plants	1/ 1		1/ 1				1/ 1
	Lonsdalea populi	#Plant	1/ 1		1/ 1				1/ 1
Sodalis	Sodalis glossinidius	#Fluids	1/ 1		1/ 1
	Sodalis praecaptivus	#Fluids	1/ 1		1/ 1				1/ 1
	Candidatus Sodalis pierantonius		1/ 1		1/ 1
	Sodalis endosymbiont of Henestaris halophilus
	Sodalis ligni		1/ 1		1/ 1	1/ 1			1/ 1
Erwinia	Erwinia amylovora	#Plants	2/ 2		2/ 2				2/ 2
	Erwinia tasmaniensis	#Plant	1/ 1		1/ 1				1/ 1
	Erwinia pyrifoliae	#Plants	2/ 2		2/ 2				2/ 2
	Erwinia billingiae	#Plants	1/ 1		1/ 1				1/ 1
	Erwinia sp. Ejp617		1/ 1		1/ 1				1/ 1
	Erwinia persicina	#Plants	1/ 1		1/ 1				1/ 1
	Candidatus Erwinia haradaeae		1/ 1		1/ 1
	Erwinia sorbitola		1/ 1		1/ 1				1/ 1
	Erwinia tracheiphila	#Plants	1/ 1		1/ 1
	Erwinia rhapontici	#Plants	1/ 2		1/ 2				1/ 2
Winslowiella	Winslowiella toletana	#Plants	1/ 1		1/ 1				1/ 1
Duffyella	Duffyella gerundensis	#Plant	1/ 1		1/ 1				1/ 1
Buchnera	Buchnera aphidicola		13/18		14/18
Wigglesworthia	Wigglesworthia glossinidia
Pantoea	Pantoea ananatis	#Plants	4/ 4		4/ 4				3/ 4
	Pantoea vagans	#Plants	2/ 2		2/ 2				2/ 2
	Pantoea sp. At-9b		1/ 1		1/ 1				1/ 1
	Pantoea rwandensis	#Plants	1/ 1		1/ 1				1/ 1
	Pantoea sp. PSNIH1		1/ 1		1/ 1
	Pantoea sp. PSNIH2		1/ 1		1/ 1				1/ 1
	Candidatus Pantoea carbekii		2/ 2		2/ 2
	Pantoea agglomerans	#Fluids	1/ 2		1/ 2				1/ 2
	Pantoea stewartii	#Plants	1/ 1		1/ 1				1/ 1
	Pantoea alhagi		1/ 1		1/ 1				1/ 1
	Pantoea sp. SO10		1/ 1		1/ 1
	Pantoea eucalypti	#Plants	1/ 1		1/ 1				1/ 1
	Pantoea soli		1/ 1		1/ 1
	Pantoea eucrina	#Oral cavity and airways	1/ 1		1/ 1
	Pantoea jilinensis		1/ 1		1/ 1				1/ 1
	Pantoea anthophila	#Plants	1/ 1		1/ 1				1/ 1
	Pantoea piersonii	#Built environment	1/ 1		1/ 1				1/ 1
	Pantoea alfalfae		1/ 1		1/ 1				1/ 1
	Pantoea phytobeneficialis		1/ 1		1/ 1				1/ 1
	Pantoea dispersa	#Terrestrial	1/ 1		1/ 1
Mixta	Mixta gaviniae	#Food production	1/ 1		1/ 1				1/ 1
	Mixta calida	#Food production	1/ 1		1/ 1				1/ 1
	Mixta intestinalis	#Gastrointestinal tract	1/ 1		1/ 1
	Mixta theicola	#Plant	1/ 1		1/ 1
	Mixta hanseatica		1/ 1		1/ 1				1/ 1
Tatumella	Tatumella citrea	#Plant	1/ 1		1/ 1				1/ 1
	Tatumella ptyseos	#Fluids			1/ 1				1/ 1
	Tatumella sp. TA1		1/ 1		1/ 1
Paramixta	Paramixta manurensis		1/ 1		1/ 1
Photorhabdus	Photorhabdus laumondii	#Invertebrates (Other)	2/ 2		2/ 2	2/ 2
	Photorhabdus asymbiotica	#Patient	1/ 1		1/ 1	1/ 1
	Photorhabdus thracensis	#Invertebrates (Other)	1/ 1		1/ 1	1/ 1
	Photorhabdus akhurstii	#Invertebrates (Other)	1/ 1		1/ 1	1/ 1
	Photorhabdus luminescens	#Invertebrates (Other)	1/ 2		1/ 2	1/ 2
Proteus	Proteus mirabilis	#Urogenital tract	3/ 4		3/ 4
	Proteus vulgaris	#Organ	1/ 1		1/ 1
	Proteus hauseri	#Human	1/ 1		1/ 1
	Proteus sp. CD3		1/ 1		1/ 1
	Proteus columbae	#Birds	1/ 1		1/ 1
	Proteus terrae	#Terrestrial	1/ 1		1/ 1
	Proteus penneri	#Fluids			1/ 1
	Proteus appendicitidis		1/ 1		1/ 1
Xenorhabdus	Xenorhabdus bovienii		2/ 2		2/ 2	2/ 2
	Xenorhabdus nematophila	#Gastrointestinal tract	2/ 2		2/ 2
	Xenorhabdus doucetiae	#Invertebrates (Other)	1/ 1		1/ 1	1/ 1
	Xenorhabdus poinarii		1/ 1		1/ 1	1/ 1
	Xenorhabdus hominickii	#Invertebrates (Other)	1/ 1		1/ 1	1/ 1
	Xenorhabdus budapestensis	#Invertebrates (Other)	1/ 1		1/ 1	1/ 1
	Xenorhabdus griffiniae	#Invertebrates (Other)	1/ 1		1/ 1	1/ 1
Providencia	Providencia stuartii	#Human	4/ 5		4/ 5		2/ 5
	Providencia rettgeri	#Gastrointestinal tract	1/ 2		1/ 2
	Providencia alcalifaciens	#Gastrointestinal tract	1/ 1		1/ 1
	Providencia heimbachae	#Gastrointestinal tract	1/ 1		1/ 1
	Providencia huaxiensis		1/ 1		1/ 1
	Providencia rustigianii	#Gastrointestinal tract	1/ 1		1/ 1
	Providencia vermicola	#Invertebrates (Other)	1/ 1		1/ 1
	Providencia manganoxydans		1/ 1		1/ 1		1/ 1
	Providencia hangzhouensis		1/ 1		1/ 1	1/ 1
	Providencia zhijiangensis		1/ 1		1/ 1
Morganella	Morganella morganii	#Plant			1/ 2
Arsenophonus	Candidatus Arsenophonus lipoptenae
	Arsenophonus endosymbiont of Aleurodicus dispersus
	Arsenophonus nasoniae	#Arthropoda			1/ 1
	Arsenophonus endosymbiont of Aphis craccivora
	Arsenophonus apicola				2/ 2
Moellerella	Moellerella wisconsensis	#Gastrointestinal tract	1/ 1		1/ 1
Edwardsiella	Edwardsiella ictaluri	#Fishes			1/ 1
	Edwardsiella tarda	#Gastrointestinal tract			1/ 1	1/ 1
	Edwardsiella anguillarum	#Fishes			1/ 1	1/ 1
	Edwardsiella piscicida	#Fishes			2/ 2	2/ 2
	Edwardsiella sp. EA181011				1/ 1	1/ 1
	Edwardsiella sp. LADL05-105				1/ 1	1/ 1
	Edwardsiella hoshinae	#Other			1/ 1	1/ 1
Hafnia	Hafnia alvei	#Plants	1/ 2		1/ 2
	Hafnia paralvei	#Patient	1/ 1		1/ 1
Obesumbacterium	Obesumbacterium proteus	#Yeast	1/ 1		1/ 1
Limnobaculum	Limnobaculum parvum		1/ 1		1/ 1
	Limnobaculum zhutongyuii		1/ 1		1/ 1
Pragia	Pragia fontium	#Aquatic	1/ 1		1/ 1
Leminorella	Leminorella richardii	#Human	1/ 1		1/ 1
Gallaecimonas	Gallaecimonas kandeliae		1/ 1		1/ 1
Haemophilus	Haemophilus influenzae	#Fluids			15/15
	Haemophilus parainfluenzae	#Limb			1/ 2
	[Haemophilus] ducreyi				1/ 1
	Haemophilus sp. oral taxon 036				1/ 1
	Haemophilus pittmaniae	#Oral cavity and Airways			1/ 1
	Haemophilus haemolyticus	#Other			1/ 1
	Haemophilus aegyptius	#Inflammation			1/ 1
	Haemophilus parahaemolyticus	#Oral cavity and airways			1/ 1
	Haemophilus seminalis				1/ 1
Glaesserella	Glaesserella parasuis	#Oral cavity and airways			4/ 4
	Glaesserella sp. 15-184				1/ 1
Histophilus	Histophilus somni	#Organ			2/ 2
Pasteurella	Pasteurella multocida	#Inflammation			5/ 6
	Pasteurella dagmatis	#Oral cavity and airways			1/ 1
	Pasteurella skyensis	#Fishes			1/ 1
	Pasteurella atlantica
	Pasteurella canis	#Oral cavity and airways			1/ 1
Basfia	[Mannheimia] succiniciproducens				1/ 1
	Basfia succiniciproducens	#Organ			1/ 1
Mannheimia	Mannheimia haemolytica	#Oral cavity and airways			10/10
	Mannheimia sp. USDA-ARS-USMARC-1261				1/ 1
	Mannheimia varigena	#Mammals			3/ 3
	Mannheimia granulomatis	#Mammals			1/ 1
	Mannheimia bovis				1/ 1
	Mannheimia pernigra				2/ 2
Actinobacillus	Actinobacillus pleuropneumoniae	#Oral cavity and airways			3/ 3
	Actinobacillus succinogenes	#Organ			1/ 1
	Actinobacillus suis	#Fluids			2/ 2
	Actinobacillus equuli	#Mammals			1/ 1
	Actinobacillus porcitonsillarum	#Oral cavity and airways			1/ 1
	Actinobacillus indolicus	#Oral cavity and airways			1/ 1
	Actinobacillus delphinicola	#Oral cavity and airways			1/ 1
	Actinobacillus lignieresii	#Mammals			1/ 1
	Actinobacillus genomosp. 1				1/ 1
	Actinobacillus genomosp. 2				1/ 1
Aggregatibacter	Aggregatibacter aphrophilus	#Patient			2/ 2
	Aggregatibacter actinomycetemcomitans	#Other			6/ 7
	Aggregatibacter segnis	#Oral cavity and airways			1/ 1
	Aggregatibacter sp. oral taxon 513				1/ 1
Gallibacterium	Gallibacterium anatis	#Birds			1/ 2
	Gallibacterium salpingitidis				1/ 1
Bibersteinia	Bibersteinia trehalosi	#Mammals			4/ 4
Avibacterium	Avibacterium paragallinarum	#Oral cavity and airways			1/ 1
	Avibacterium volantium	#Oral cavity and airways			1/ 1
Rodentibacter	Rodentibacter pneumotropicus	#Oral cavity and airways			1/ 1
	Rodentibacter caecimuris				1/ 1
	Rodentibacter haemolyticus				1/ 1
Otariodibacter	Otariodibacter oris	#Oral cavity and airways			1/ 1
Frederiksenia	Frederiksenia canicola	#Oral cavity and airways			1/ 1
Bisgaardia	Bisgaardia hudsonensis	#Mammals			1/ 1
Mergibacter	Mergibacter septicus
	[Pasteurella] aerogenes				1/ 1
Xylella	Xylella fastidiosa	#Food production	7/ 8				7/ 8		8/ 8
	Xylella taiwanensis	#Plant	1/ 1						1/ 1
Xanthomonas	Xanthomonas campestris	#Plants	4/ 5			4/ 5	2/ 5		4/ 5
	Xanthomonas euvesicatoria	#Plants	2/ 2			2/ 2	2/ 2		2/ 2
	Xanthomonas citri		11/11			11/11	11/11		11/11
	Xanthomonas axonopodis	#Plants	1/ 1			1/ 1	1/ 1		1/ 1
	Xanthomonas oryzae		6/ 6			6/ 6	3/ 6		6/ 6
	Xanthomonas albilineans	#Plant				1/ 1	1/ 1		1/ 1
	Xanthomonas sacchari	#Plants	1/ 1			1/ 1	1/ 1		1/ 1
	Xanthomonas translucens	#Plants	1/ 1			1/ 1			1/ 1
	Xanthomonas fragariae	#Plants	1/ 1			1/ 1			1/ 1
	Xanthomonas vesicatoria	#Plants	1/ 1			1/ 1	1/ 1		1/ 1
	Xanthomonas perforans		1/ 1			1/ 1	1/ 1		1/ 1
	Xanthomonas hortorum	#Plants	2/ 2			1/ 2	2/ 2		2/ 2
	Xanthomonas phaseoli		1/ 1			1/ 1			1/ 1
	Xanthomonas vasicola	#Plants	1/ 1			1/ 1			1/ 1
	Xanthomonas sp. ISO98C4		1/ 1			1/ 1	1/ 1		1/ 1
	Xanthomonas arboricola	#Plants	1/ 1			1/ 1			1/ 1
	Xanthomonas hyacinthi	#Plants	1/ 1			1/ 1	1/ 1		1/ 1
	Xanthomonas cucurbitae	#Plant	1/ 1			1/ 1	1/ 1		1/ 1
	Xanthomonas theicola	#Plants	1/ 1			1/ 1			1/ 1
	Xanthomonas euroxanthea		1/ 1			1/ 1			1/ 1
	Xanthomonas hydrangeae		1/ 1			1/ 1	1/ 1		1/ 1
	Xanthomonas prunicola	#Plant infections	1/ 1			1/ 1	1/ 1		1/ 1
	Xanthomonas sp. GW		1/ 1			1/ 1			1/ 1
	Xanthomonas dyei	#Plants	1/ 1			1/ 1	1/ 1		1/ 1
	Xanthomonas sp. SS		1/ 1			1/ 1			1/ 1
	Xanthomonas hawaiiensis		1/ 1			1/ 1			1/ 1
	Xanthomonas rydalmerensis		1/ 1			1/ 1			1/ 1
Stenotrophomonas	Stenotrophomonas maltophilia	#Terrestrial				4/ 5	2/ 5		4/ 5
	Stenotrophomonas acidaminiphila	#Waste	1/ 1			1/ 1			1/ 1
	Stenotrophomonas sp. KCTC 12332		1/ 1			1/ 1	1/ 1		1/ 1
	Stenotrophomonas rhizophila	#Plant				1/ 1			1/ 1
	Stenotrophomonas sp. LM091					1/ 1	1/ 1		1/ 1
	Stenotrophomonas sp. WZN-1					1/ 1			1/ 1
	Stenotrophomonas sp. MYb57					1/ 1	1/ 1		1/ 1
	Stenotrophomonas sp. ASS1					1/ 1	1/ 1		1/ 1
	Stenotrophomonas indicatrix	#Industrial				1/ 1	1/ 1		1/ 1
	Stenotrophomonas pavanii	#Plant				1/ 1	1/ 1		1/ 1
	Stenotrophomonas sp. 169					1/ 1			1/ 1
	Stenotrophomonas geniculata					1/ 1			1/ 1
	Stenotrophomonas oahuensis					1/ 1	1/ 1		1/ 1
	Stenotrophomonas aracearum					1/ 1	1/ 1		1/ 1
Pseudoxanthomonas	Pseudoxanthomonas suwonensis	#Plants	2/ 2			2/ 2	1/ 2		2/ 2
	Pseudoxanthomonas spadix	#Terrestrial	1/ 1			1/ 1			1/ 1
	Pseudoxanthomonas mexicana	#Fluids	1/ 1			1/ 1	1/ 1		1/ 1
	Pseudoxanthomonas japonensis	#Terrestrial	1/ 1			1/ 1			1/ 1
	Pseudoxanthomonas daejeonensis	#Biodegradation	1/ 1			1/ 1			1/ 1
	Pseudoxanthomonas winnipegensis		1/ 1			1/ 1	1/ 1		1/ 1
Lysobacter	Lysobacter antibioticus	#Terrestrial	2/ 2			2/ 2
	Lysobacter capsici	#Plant	1/ 1			1/ 1
	Lysobacter gummosus	#Terrestrial	1/ 1			1/ 1	1/ 1
	Lysobacter enzymogenes	#Terrestrial	2/ 3			2/ 3	1/ 3
	Lysobacter maris		1/ 1			1/ 1
	Lysobacter sp. TY2-98		1/ 1			1/ 1
	Lysobacter oculi					1/ 1
	Lysobacter alkalisoli		1/ 1		1/ 1	1/ 1	1/ 1
	Lysobacter soli	#Plants	1/ 1			1/ 1	1/ 1
	Lysobacter solisilvae		1/ 1			1/ 1
	Lysobacter arenosi		1/ 1			1/ 1	1/ 1
	Lysobacter helvus					1/ 1
	Lysobacter caseinilyticus					1/ 1
	Lysobacter ciconiae				1/ 1	1/ 1	1/ 1		1/ 1
	Lysobacter avium					1/ 1
	Lysobacter luteus					1/ 1
	Lysobacter auxotrophicus		1/ 1			1/ 1	1/ 1
	Lysobacter yananisis		1/ 1			1/ 1
	Lysobacter soyae					1/ 1	1/ 1
Luteimonas	Luteimonas chenhongjianii					1/ 1	1/ 1		1/ 1
	Luteimonas yindakuii					1/ 1			1/ 1
	Luteimonas granuli				1/ 1	1/ 1
	Luteimonas fraxinea					1/ 1	1/ 1		1/ 1
	Luteimonas sp. JM171					1/ 1	1/ 1		1/ 1
Thermomonas	Thermomonas aquatica					1/ 1
	Thermomonas sp. HDW16		1/ 1			1/ 1	1/ 1
	Thermomonas carbonis		1/ 1			1/ 1	1/ 1
	Thermomonas brevis	#Biofilm	1/ 1
	Thermomonas sp. XSG		1/ 1
Pseudolysobacter	Pseudolysobacter antarcticus		1/ 1			1/ 1	1/ 1
Frateuria	Frateuria aurantia	#Plants				1/ 1	1/ 1		1/ 1
	Frateuria soli					1/ 1			1/ 1
	Frateuria edaphi		1/ 1			1/ 1			1/ 1
Rhodanobacter	Rhodanobacter denitrificans	#Terrestrial	1/ 1			1/ 1	1/ 1		1/ 1
	Rhodanobacter glycinis	#Plant	1/ 1			1/ 1			1/ 1
	Rhodanobacter thiooxydans	#Biofilm	1/ 1			1/ 1	1/ 1		1/ 1
Dyella	Dyella jiangningensis	#Terrestrial				1/ 1			1/ 1
	Dyella japonica	#Terrestrial	1/ 1			1/ 1			1/ 1
	Dyella thiooxydans	#Plant	1/ 1			1/ 1	1/ 1		1/ 1
	Dyella sp. M7H15-1					1/ 1	1/ 1		1/ 1
	Dyella caseinilytica	#Terrestrial	1/ 1			1/ 1			1/ 1
	Dyella telluris		1/ 1			1/ 1	1/ 1		1/ 1
	Dyella terrae	#Plants	1/ 1			1/ 1	1/ 1		1/ 1
	Dyella sp. GSA-30					1/ 1			1/ 1
Dokdonella	Dokdonella koreensis	#Terrestrial	1/ 1			1/ 1	1/ 1
Luteibacter	Luteibacter rhizovicinus	#Plant				1/ 1			1/ 1
	Luteibacter pinisoli				1/ 1	1/ 1			1/ 1
	Luteibacter anthropi	#Human				1/ 1			1/ 1
	Luteibacter flocculans					1/ 1			1/ 1
	Luteibacter aegosomatis				1/ 1	1/ 1	1/ 1		1/ 1
	Luteibacter aegosomatissinici				1/ 1	1/ 1	1/ 1		1/ 1
	Luteibacter aegosomaticola				1/ 1	1/ 1			1/ 1
Ahniella	Ahniella affigens	#Terrestrial				1/ 1	1/ 1
Aerosticca	Aerosticca soli	#Terrestrial	1/ 1			1/ 1
Tahibacter	Tahibacter amnicola		1/ 1			1/ 1
Vibrio	Vibrio cholerae	#Gastrointestinal tract	13/14		12/14
	Vibrio vulnificus	#Patient	4/ 4		4/ 4
	Vibrio parahaemolyticus	#Invertebrates (Other)	5/ 6		5/ 6
	Vibrio campbellii	#Aquatic	2/ 2		2/ 2
	Vibrio alginolyticus	#Fishes	1/ 2		1/ 2
	Vibrio antiquarius		1/ 1		1/ 1
	Vibrio diabolicus		1/ 1		1/ 1
	Vibrio harveyi	#Aquatic	1/ 2		1/ 2
	Vibrio natriegens	#Saline	1/ 1		1/ 1
	Vibrio owensii	#Aquatic	1/ 1		1/ 1
	Vibrio rotiferianus	#Other	1/ 1		1/ 1
	Vibrio atlanticus	#Invertebrates (Other)	1/ 1		1/ 1
	Vibrio sp. EJY3		1/ 1		1/ 1
	Vibrio furnissii	#Aquatic	1/ 2		1/ 2
	Vibrio nigripulchritudo		1/ 1		1/ 1
	Vibrio anguillarum		3/ 4		3/ 4
	Vibrio coralliilyticus	#Invertebrates (Other)	2/ 2		2/ 2
	Vibrio tubiashii	#Invertebrates (Other)	1/ 1		1/ 1
	Vibrio europaeus	#Invertebrates (Other)	1/ 1		1/ 1
	Vibrio sinaloensis	#Organ	1/ 1		1/ 1
	Vibrio fluvialis	#Gastrointestinal tract	1/ 2		1/ 2
	Vibrio mimicus	#Human	1/ 1		1/ 1
	Vibrio breoganii	#Invertebrates (Other)	1/ 1		1/ 1
	Vibrio scophthalmi	#Fishes	1/ 1		1/ 1
	Vibrio gazogenes	#Aquatic	1/ 1		1/ 1
	Vibrio mediterranei	#Terrestrial	1/ 1		1/ 1
	Vibrio qinghaiensis		1/ 1		1/ 1
	Vibrio tapetis	#Invertebrates (Other)	1/ 1		1/ 1
	Vibrio alfacsensis	#Organ	1/ 1		1/ 1
	Vibrio neocaledonicus		1/ 1		1/ 1
	Vibrio cyclitrophicus	#Terrestrial	1/ 1		1/ 1
	Vibrio astriarenae	#Invertebrates (Other)	1/ 1		1/ 1
	Vibrio aquimaris		1/ 1		1/ 1
	Vibrio spartinae	#Plant	1/ 1		1/ 1
	Vibrio kanaloae	#Invertebrates (Other)	1/ 1		1/ 1
	Vibrio ziniensis		1/ 1		1/ 1
	Vibrio navarrensis	#Aquatic	1/ 1		1/ 1
	Vibrio gigantis	#Fluids	1/ 1		1/ 1
	Vibrio splendidus	#Fishes	1/ 1		1/ 1
	Vibrio paracholerae		1/ 1		1/ 1
	Vibrio japonicus		1/ 1		1/ 1
	Vibrio pelagius		1/ 1		1/ 1
	Vibrio ostreae		1/ 1		1/ 1
	Vibrio tarriae		1/ 1		1/ 1
	Vibrio crassostreae	#Invertebrates (Other)	1/ 1		1/ 1
	Vibrio neptunius	#Invertebrates (Other)			1/ 1
	Vibrio lentus	#Invertebrates (Other)	1/ 1		1/ 1
	Vibrio syngnathi		1/ 1		1/ 1
	Vibrio ruber	#Aquatic	1/ 1		1/ 1
	Vibrio metoecus	#Aquatic	1/ 1		1/ 1
Aliivibrio	Aliivibrio fischeri	#Aquatic	2/ 2		2/ 2
	Aliivibrio salmonicida	#Fishes	1/ 1		1/ 1
	Aliivibrio wodanis	#Other	1/ 1		1/ 1
Photobacterium	Photobacterium profundum	#Aquatic	1/ 1		1/ 1
	Photobacterium gaetbulicola	#Terrestrial	1/ 1		1/ 1
	Photobacterium damselae		1/ 1		1/ 1
	Photobacterium ganghwense	#Aquatic	1/ 1		1/ 1
	Photobacterium sp. CCB-ST2H9		1/ 1		1/ 1
Grimontia	Grimontia hollisae	#Gastrointestinal tract	1/ 1		1/ 1
	Grimontia kaedaensis		1/ 1		1/ 1
Paraphotobacterium	Paraphotobacterium marinum	#Aquatic			1/ 1
Salinivibrio	Salinivibrio sp. YCSC6		1/ 1		1/ 1
	Salinivibrio kushneri		1/ 1		1/ 1
	Salinivibrio costicola		1/ 1		1/ 1
	Salinivibrio proteolyticus	#Saline	1/ 1		1/ 1
Enterovibrio	Candidatus Enterovibrio luxaltus
Pseudomonas	Pseudomonas aeruginosa	#Fluids	22/23		22/23	22/23	8/23		21/23
	Pseudomonas mendocina	#Terrestrial	2/ 3		2/ 3
	Pseudomonas resinovorans	#Terrestrial	1/ 1		1/ 1	1/ 1			1/ 1
	Pseudomonas oleovorans	#Industrial	1/ 2		1/ 2
	Pseudomonas furukawaii	#Terrestrial	1/ 1		1/ 1	1/ 1	1/ 1		1/ 1
	Pseudomonas alcaligenes	#Waste	1/ 2		1/ 2				1/ 2
	Pseudomonas citronellolis	#Terrestrial	1/ 1		1/ 1	1/ 1			1/ 1
	Pseudomonas multiresinivorans		1/ 1		1/ 1	1/ 1	1/ 1		1/ 1
	Pseudomonas nitroreducens	#Waste	1/ 2		1/ 2	1/ 2	1/ 2		1/ 2
	Pseudomonas paraeruginosa	#Organ	1/ 1		1/ 1	1/ 1	1/ 1
	Pseudomonas putida	#Laboratory	12/13		12/13
	Pseudomonas fulva	#Plants	1/ 1		1/ 1
	Pseudomonas monteilii	#Terrestrial	2/ 2		2/ 2
	Pseudomonas plecoglossicida	#Fishes	1/ 1		1/ 1
	Pseudomonas oryzihabitans	#Plants	2/ 2		2/ 2				2/ 2
	Pseudomonas mosselii	#Patient	1/ 1		1/ 1
	Pseudomonas alloputida		1/ 1		1/ 1
	Pseudomonas inefficax	#Plant	1/ 1		1/ 1
	Pseudomonas soli	#Terrestrial	1/ 1		1/ 1
	Pseudomonas syringae group genomosp. 3		1/ 1		1/ 1		1/ 1		1/ 1
	Pseudomonas syringae	#Plants	2/ 3		2/ 3				2/ 3
	Pseudomonas savastanoi	#Plants	2/ 3		2/ 3				2/ 3
	Pseudomonas amygdali	#Plants	1/ 1		1/ 1				1/ 1
	Pseudomonas cichorii	#Plants	1/ 1		1/ 1				1/ 1
	Pseudomonas avellanae	#Plant	1/ 1		1/ 1				1/ 1
	Pseudomonas viridiflava	#Plants	1/ 1		1/ 1				1/ 1
	Pseudomonas cannabina	#Plants	1/ 1		1/ 1				1/ 1
	Pseudomonas coronafaciens		1/ 1		1/ 1				1/ 1
	Pseudomonas tremae	#Plants	1/ 1		1/ 1				1/ 1
	Pseudomonas syringae group genomosp. 7		1/ 1		1/ 1				1/ 1
	Pseudomonas asturiensis	#Plants	1/ 1		1/ 1				1/ 1
	Pseudomonas lijiangensis		1/ 1		1/ 1				1/ 1
	Pseudomonas protegens	#Plants	3/ 3		3/ 3
	Pseudomonas ogarae		2/ 2		2/ 2
	Pseudomonas fluorescens	#Fluids	4/ 5		4/ 5	3/ 5	2/ 5		1/ 5
	Pseudomonas poae	#Plant	1/ 1		1/ 1	1/ 1
	Pseudomonas synxantha	#Food production	1/ 1		1/ 1	1/ 1
	Pseudomonas mandelii	#Terrestrial	1/ 1		1/ 1	1/ 1			1/ 1
	Pseudomonas trivialis	#Plant	1/ 1		1/ 1	1/ 1	1/ 1
	Pseudomonas corrugata	#Plants	1/ 1		1/ 1				1/ 1
	Pseudomonas veronii	#Terrestrial	1/ 2		1/ 2	1/ 2	1/ 2
	Pseudomonas azotoformans	#Plants			1/ 2	1/ 2
	Pseudomonas orientalis	#Aquatic	1/ 1		1/ 1	1/ 1	1/ 1
	Pseudomonas rhodesiae	#Plants	1/ 2		1/ 2
	Pseudomonas mediterranea	#Plant	1/ 1		1/ 1
	Pseudomonas koreensis	#Terrestrial	1/ 1		1/ 1	1/ 1	1/ 1		1/ 1
	Pseudomonas mucidolens	#Urogenital tract	1/ 1		1/ 1
	Pseudomonas tolaasii	#Fungi	1/ 1		1/ 1	1/ 1	1/ 1
	Pseudomonas marginalis	#Plants	1/ 1		1/ 1	1/ 1	1/ 1
	Pseudomonas simiae	#Oral cavity and airways	2/ 2		2/ 2
	Pseudomonas lurida	#Plant	1/ 1		1/ 1	1/ 1	1/ 1
	Pseudomonas entomophila	#Arthropoda	1/ 1		1/ 1
	Pseudomonas luteola		1/ 1		1/ 1				1/ 1
	Pseudomonas brassicacearum	#Terrestrial	2/ 2		2/ 2				1/ 2
	Pseudomonas sp. UW4		1/ 1		1/ 1	1/ 1	1/ 1		1/ 1
	Pseudomonas sp. ATCC 13867		1/ 1		1/ 1	1/ 1	1/ 1		1/ 1
	Pseudomonas sp. VLB120		1/ 1		1/ 1
	Pseudomonas sp. TKP		1/ 1		1/ 1	1/ 1	1/ 1
	Pseudomonas knackmussii	#Waste	1/ 1		1/ 1	1/ 1	1/ 1		1/ 1
	Pseudomonas chlororaphis	#Laboratory	4/ 5		4/ 5	4/ 5	2/ 5
	Pseudomonas fragi	#Patient	1/ 1		1/ 1
	Pseudomonas lundensis	#Food production	1/ 1		1/ 1				1/ 1
	Pseudomonas alkylphenolica		1/ 1		1/ 1	1/ 1
	Pseudomonas rhizosphaerae	#Plant	1/ 1		1/ 1
	Pseudomonas cremoricolorata	#Plants	1/ 1		1/ 1
	Pseudomonas parafulva	#Plants	1/ 1		1/ 1
	Pseudomonas sp. StFLB209		1/ 1		1/ 1
	Pseudomonas sp. MRSN 12121		1/ 1		1/ 1	1/ 1	1/ 1
	Pseudomonas sp. CCOS 191		1/ 1		1/ 1
	Pseudomonas versuta	#Terrestrial	1/ 1		1/ 1
	Pseudomonas sp. Os17		1/ 1		1/ 1
	Pseudomonas frederiksbergensis	#Terrestrial	1/ 1		1/ 1	1/ 1
	Pseudomonas antarctica	#Microbial	1/ 1		1/ 1	1/ 1
	Pseudomonas sp. TCU-HL1		1/ 1		1/ 1	1/ 1	1/ 1		1/ 1
	Pseudomonas silesiensis	#Waste	1/ 1		1/ 1	1/ 1
	Pseudomonas yamanorum	#Cold	1/ 1		1/ 1	1/ 1	1/ 1
	Candidatus Pseudomonas adelgestsugas
	Pseudomonas kribbensis	#Agriculture	1/ 1		1/ 1	1/ 1	1/ 1		1/ 1
	Pseudomonas alcaliphila	#Aquatic	1/ 1		1/ 1
	Pseudomonas umsongensis	#Terrestrial	1/ 1		1/ 1	1/ 1	1/ 1
	Pseudomonas otitidis	#Organ	1/ 1		1/ 1				1/ 1
	Pseudomonas graminis	#Plants	1/ 1		1/ 1				1/ 1
	Pseudomonas psychrophila	#Food production	1/ 1		1/ 1
	Pseudomonas glycinae		1/ 1		1/ 1	1/ 1			1/ 1
	Pseudomonas lalkuanensis		1/ 1		1/ 1	1/ 1	1/ 1		1/ 1
	Pseudomonas sediminis		1/ 1		1/ 1
	Pseudomonas viciae		1/ 1		1/ 1				1/ 1
	Pseudomonas eucalypticola		1/ 1		1/ 1
	Pseudomonas bijieensis				1/ 1
	Pseudomonas khazarica		1/ 1		1/ 1
	Pseudomonas toyotomiensis	#Thermophilic (>45℃)	1/ 1		1/ 1
	Pseudomonas marincola	#Invertebrates (Other)	1/ 1		1/ 1				1/ 1
	Pseudomonas atacamensis		1/ 1		1/ 1	1/ 1	1/ 1		1/ 1
	Pseudomonas donghuensis	#Aquatic	1/ 1		1/ 1	1/ 1
	Pseudomonas zeae		1/ 1		1/ 1	1/ 1	1/ 1		1/ 1
	Pseudomonas monsensis		1/ 1		1/ 1	1/ 1	1/ 1		1/ 1
	Pseudomonas campi		1/ 1		1/ 1				1/ 1
	Pseudomonas sessilinigenes		1/ 1		1/ 1		1/ 1
	Pseudomonas piscis		1/ 1		1/ 1
	Pseudomonas vanderleydeniana		1/ 1		1/ 1	1/ 1	1/ 1
	Pseudomonas tritici		1/ 1		1/ 1	1/ 1	1/ 1
	Pseudomonas xanthosomatis		1/ 1		1/ 1
	Pseudomonas salmasensis		1/ 1		1/ 1	1/ 1	1/ 1
	Pseudomonas tensinigenes		1/ 1		1/ 1	1/ 1			1/ 1
	Pseudomonas qingdaonensis		1/ 1		1/ 1	1/ 1
	Pseudomonas shahriarae		1/ 1		1/ 1		1/ 1
	Pseudomonas xantholysinigenes		1/ 1		1/ 1
	Pseudomonas hamedanensis		1/ 1		1/ 1	1/ 1			1/ 1
	Pseudomonas promysalinigenes		1/ 1		1/ 1
	Pseudomonas anuradhapurensis		1/ 1		1/ 1
	Pseudomonas asgharzadehiana		1/ 1		1/ 1
	Pseudomonas fakonensis		1/ 1		1/ 1
	Pseudomonas muyukensis		1/ 1		1/ 1
	Pseudomonas maumuensis		1/ 1		1/ 1
	Pseudomonas azerbaijanorientalis		1/ 1		1/ 1	1/ 1			1/ 1
	Pseudomonas alvandae		2/ 2		2/ 2				2/ 2
	Pseudomonas oryziphila		1/ 1		1/ 1
	Pseudomonas wenzhouensis		1/ 1		1/ 1
	Pseudomonas tructae		1/ 1		1/ 1	1/ 1
	Pseudomonas tohonis		1/ 1		1/ 1	1/ 1	1/ 1		1/ 1
	Pseudomonas iranensis		1/ 1		1/ 1	1/ 1	1/ 1		1/ 1
	Pseudomonas wayambapalatensis		1/ 1		1/ 1
	Pseudomonas taetrolens	#Urogenital tract	1/ 1		1/ 1
	Pseudomonas germanica		1/ 1		1/ 1	1/ 1	1/ 1		1/ 1
	Pseudomonas cavernae		1/ 1		1/ 1	1/ 1			1/ 1
	Pseudomonas juntendi		1/ 1		1/ 1
	Pseudomonas hydrolytica		1/ 1		1/ 1
	Pseudomonas phenolilytica				1/ 1
	Pseudomonas izuensis		1/ 1		1/ 1	1/ 1	1/ 1		1/ 1
	Pseudomonas pergaminensis		1/ 1		1/ 1	1/ 1
	Pseudomonas siliginis		1/ 1		1/ 1	1/ 1			1/ 1
	Pseudomonas sichuanensis		1/ 1		1/ 1
	Pseudomonas fitomaticsae		1/ 1		1/ 1	1/ 1			1/ 1
	Pseudomonas asiatica	#Patient	1/ 1		1/ 1
	Pseudomonas kermanshahensis		1/ 1		1/ 1
	Pseudomonas nunensis		1/ 1		1/ 1	1/ 1			1/ 1
	Pseudomonas solani		1/ 1		1/ 1				1/ 1
	Pseudomonas taiwanensis	#Terrestrial	1/ 1		1/ 1
	Pseudomonas kurunegalensis		1/ 1		1/ 1
	Pseudomonas kielensis		1/ 1		1/ 1
	Pseudomonas hygromyciniae		1/ 1		1/ 1		1/ 1
	Pseudomonas hormoni		1/ 1		1/ 1	1/ 1	1/ 1		1/ 1
	Pseudomonas chengduensis	#Waste	1/ 1		1/ 1
	Pseudomonas cucumis		1/ 1		1/ 1	1/ 1
	Pseudomonas triclosanedens		1/ 1		1/ 1	1/ 1	1/ 1		1/ 1
	Pseudomonas palleroniana	#Plants	1/ 1		1/ 1	1/ 1	1/ 1
	Pseudomonas phytophila		1/ 1		1/ 1				1/ 1
	Pseudomonas rhizophila		1/ 1		1/ 1				1/ 1
	Pseudomonas sp. JY-Q		1/ 1		1/ 1
	Pseudomonas sp. KUIN-1		1/ 1		1/ 1				1/ 1
	Pseudomonas sp. HS6		1/ 1		1/ 1	1/ 1	1/ 1		1/ 1
	Pseudomonas hefeiensis		1/ 1						1/ 1
	Pseudomonas sp. LPH1		1/ 1		1/ 1
	Pseudomonas serboccidentalis		1/ 1		1/ 1	1/ 1	1/ 1		1/ 1
	Pseudomonas sp. NC02		1/ 1		1/ 1	1/ 1
Stutzerimonas	Stutzerimonas stutzeri		7/ 8		7/ 8				2/ 8
	Stutzerimonas decontaminans	#Aquatic	1/ 1		1/ 1
	Stutzerimonas frequens	#Waste	1/ 1		1/ 1
	Stutzerimonas chloritidismutans		1/ 1		1/ 1				1/ 1
	Stutzerimonas balearica				1/ 1
	Stutzerimonas kunmingensis		1/ 1		1/ 1				1/ 1
	Stutzerimonas degradans	#Terrestrial			1/ 1
	Stutzerimonas zhaodongensis	#Saline			1/ 1
Azotobacter	Azotobacter vinelandii	#Aquatic	3/ 3		3/ 3				3/ 3
	Azotobacter chroococcum	#Terrestrial	1/ 1		1/ 1				1/ 1
Thiopseudomonas	Thiopseudomonas alkaliphila	#Oral cavity and airways							1/ 1
Permianibacter	Permianibacter aggregans	#Algae	1/ 1		1/ 1	1/ 1	1/ 1
Entomomonas	Entomomonas moraniae				1/ 1
	Entomomonas asaccharolytica				1/ 1
	Entomomonas sp. E2T0				1/ 1
Halopseudomonas	Halopseudomonas pelagia	#Cold			1/ 1
	Halopseudomonas aestusnigri	#Terrestrial			1/ 1
	Pseudomonas denitrificans (nom. rej.)		1/ 2		1/ 2				1/ 2
	Halopseudomonas maritima		1/ 1		1/ 1
	Halopseudomonas nanhaiensis				1/ 1
	Halopseudomonas phragmitis				1/ 1
Denitrificimonas	Denitrificimonas caeni	#Anoxic (anaerobic)			1/ 1
	Pseudomonadaceae bacterium T75		1/ 1		1/ 1
Marinobacter	Marinobacter nauticus	#Aquatic	1/ 2		2/ 2
	Marinobacter adhaerens	#Terrestrial			1/ 1
	Marinobacter sp. BSs20148		1/ 1
	Marinobacter salarius	#Aquatic			1/ 1
	Marinobacter similis	#Aquatic			1/ 1
	Marinobacter psychrophilus	#Aquatic
	Marinobacter sp. CP1				1/ 1
	Marinobacter sp. LQ44
	Marinobacter salinus	#Terrestrial			1/ 1
	Marinobacter sp. Arc7-DN-1		1/ 1		1/ 1
	Marinobacter sp. JH2				1/ 1
	Marinobacter alkaliphilus
	Marinobacter shengliensis		1/ 1
	Marinobacter sp. NP-4(2019)		1/ 1		1/ 1
	Marinobacter salinisoli				1/ 1
Ketobacter	Ketobacter alkanivorans	#Aquatic			1/ 1
Acinetobacter	Acinetobacter baumannii	#Fluids			20/22
	Acinetobacter pittii	#Fluids			1/ 2
	Acinetobacter nosocomialis	#Fluids			1/ 2
	Acinetobacter lactucae	#Fluids			1/ 1
	Acinetobacter calcoaceticus	#Laboratory			1/ 2
	Acinetobacter seifertii	#Human			1/ 1
	Acinetobacter oleivorans	#Anoxic (anaerobic)			1/ 1
	Acinetobacter baylyi	#Waste			1/ 2
	Acinetobacter sp. TTH0-4				1/ 1
	Acinetobacter equi	#Gastrointestinal tract			1/ 1
	Acinetobacter johnsonii	#Waste			1/ 2
	Acinetobacter sp. DUT-2
	Acinetobacter sp. TGL-Y2				1/ 1
	Acinetobacter haemolyticus	#Fluids			1/ 2
	Acinetobacter junii	#Fluids			1/ 1
	Acinetobacter soli	#Terrestrial			1/ 2
	Acinetobacter larvae	#Gastrointestinal tract			1/ 1
	Acinetobacter schindleri	#Mammals			1/ 2
	Acinetobacter indicus	#Built environment			1/ 1
	Acinetobacter defluvii	#Medical environment			1/ 1
	Acinetobacter radioresistens	#Plants
	Acinetobacter wuhouensis	#Medical environment	1/ 1		1/ 1
	Acinetobacter cumulans				1/ 1
	Acinetobacter guillouiae	#Waste			1/ 2
	Acinetobacter ursingii	#Human			1/ 1
	Acinetobacter lwoffii	#Built environment			1/ 2
	Acinetobacter dispersus	#Aquatic			1/ 2
	Acinetobacter bereziniae	#Other			1/ 2
	Acinetobacter tandoii	#Waste			1/ 1
	Acinetobacter chinensis				1/ 1
	Acinetobacter lanii				1/ 1
	Acinetobacter wanghuae				1/ 1
	Acinetobacter shaoyimingii				1/ 1
	Acinetobacter towneri	#Waste			1/ 1
	Acinetobacter variabilis	#Fluids			1/ 2
	Acinetobacter bouvetii	#Waste			1/ 2
	Acinetobacter gyllenbergii	#Fluids			1/ 1
	Acinetobacter sp. NCu2D-2				1/ 1
	Acinetobacter venetianus	#Aquatic
	Acinetobacter portensis				1/ 1
	Acinetobacter tibetensis				1/ 1
	Acinetobacter proteolyticus	#Organ			1/ 2
	Acinetobacter colistiniresistens	#Medical device			1/ 2
	Acinetobacter vivianii	#Patient			1/ 2
	Acinetobacter sp. BHS4				1/ 1
	Acinetobacter suaedae				1/ 1
	Acinetobacter sp. LoGeW2-3				1/ 1
Moraxella	Moraxella catarrhalis	#Fluids			3/ 3
	Moraxella ovis	#Organ			1/ 1
	Moraxella osloensis	#Microbial			1/ 1
	Moraxella bovoculi	#Fluids			1/ 1
	Moraxella bovis	#Mammals			1/ 1
	Moraxella cuniculi	#Oral cavity and airways			1/ 1
	Moraxella nonliquefaciens	#Organ			1/ 1
	Moraxella nasovis				1/ 1
	Moraxella nasicaprae				1/ 1
	Moraxella nasibovis				1/ 1
	Moraxella haemolytica				1/ 1
	Moraxella canis	#Other			1/ 1
Aquirhabdus	Aquirhabdus parva				1/ 1
Shewanella	Shewanella oneidensis		1/ 2		1/ 2
	Shewanella denitrificans	#Aquatic	1/ 1		1/ 1
	Shewanella frigidimarina	#Aquatic	1/ 1		1/ 1
	Shewanella amazonensis		1/ 1		1/ 1
	Shewanella baltica	#Saline	7/ 7		7/ 7
	Shewanella loihica	#Microbial community	1/ 1		1/ 1
	Shewanella putrefaciens	#Food production	2/ 2		2/ 2
	Shewanella sediminis	#Aquatic	1/ 1		1/ 1
	Shewanella pealeana		1/ 1		1/ 1
	Shewanella sp. MR-4		1/ 1		1/ 1
	Shewanella sp. MR-7		1/ 1		1/ 1
	Shewanella sp. ANA-3		1/ 1		1/ 1
	Shewanella sp. W3-18-1		1/ 1		1/ 1
	Shewanella halifaxensis	#Aquatic	1/ 1		1/ 1
	Shewanella woodyi	#Plants	1/ 1		1/ 1
	Shewanella piezotolerans	#Aquatic	1/ 1		1/ 1
	Shewanella violacea		1/ 1		1/ 1
	Shewanella sp. FDAARGOS_354		1/ 1		1/ 1
	Shewanella japonica	#Aquatic	1/ 1		1/ 1
	Shewanella psychrophila	#Aquatic	1/ 1		1/ 1
	Shewanella bicestrii		1/ 1		1/ 1
	Shewanella marisflavi		1/ 1		1/ 1
	Shewanella sp. WE21		1/ 1		1/ 1
	Shewanella algae	#Algae			1/ 2
	Shewanella livingstonensis		1/ 1		1/ 1
	Shewanella maritima		1/ 1		1/ 1
	Shewanella polaris		1/ 1		1/ 1
	Shewanella benthica	#Gastrointestinal tract	1/ 1		1/ 1
	Shewanella khirikhana		1/ 1		1/ 1
	Shewanella aestuarii	#Aquatic	1/ 1		1/ 1
	Shewanella litorisediminis	#Terrestrial	1/ 1		1/ 1
	Shewanella dokdonensis	#Aquatic			1/ 1
	Shewanella carassii	#Fishes	1/ 1		1/ 1
	Shewanella psychropiezotolerans		1/ 1		1/ 1
	Shewanella eurypsychrophilus		1/ 1		1/ 1
	Shewanella yunxiaonensis		1/ 1		1/ 1
	Shewanella cyperi		1/ 1		1/ 1
	Shewanella avicenniae		1/ 1		1/ 1
	Shewanella sedimentimangrovi		1/ 1		1/ 1
	Shewanella glacialimarina		1/ 1		1/ 1
	Shewanella inventionis	#Aquatic	1/ 1		1/ 1
	Shewanella xiamenensis	#Terrestrial	1/ 2		1/ 2
	Shewanella vesiculosa	#Aquatic	1/ 1		1/ 1
	Shewanella sp. JNE2		1/ 1		1/ 1
	Shewanella chilikensis	#Aquatic	1/ 1		1/ 1
	Shewanella acanthi		1/ 1		1/ 1
	Shewanella aegiceratis		1/ 1		1/ 1
	Shewanella decolorationis		1/ 1		1/ 1
	Shewanella mesophila		1/ 1		1/ 1
	Shewanella halotolerans		1/ 1		1/ 1
	Shewanella zhangzhouensis		1/ 1		1/ 1
	Shewanella spartinae		1/ 1		1/ 1
	Shewanella alkalitolerans		1/ 1		1/ 1
	Shewanella rhizosphaerae		1/ 1		1/ 1
	Shewanella psychrotolerans		1/ 1		1/ 1
	Shewanella mangrovisoli		1/ 1		1/ 1
	Shewanella oncorhynchi		1/ 1		1/ 1
	Shewanella psychromarinicola		1/ 1		1/ 1
Idiomarina	Idiomarina loihiensis	#Thermophilic (>45℃)			2/ 2	2/ 2	2/ 2
	Idiomarina piscisalsi				1/ 1	1/ 1
	Idiomarina sp. X4				1/ 1	1/ 1	1/ 1
	Idiomarina sp. OT37-5b				1/ 1	1/ 1
	Idiomarina abyssalis	#Aquatic			1/ 1	1/ 1	1/ 1
	Idiomarina sp. PL1-037				1/ 1	1/ 1
Pseudidiomarina	Pseudidiomarina andamanensis				1/ 1	1/ 1	1/ 1
Colwellia	Colwellia psychrerythraea	#Urogenital tract	1/ 1		1/ 1
	Colwellia sp. MT41		1/ 1		1/ 1
	Colwellia sp. PAMC 20917		1/ 1		1/ 1
	Colwellia sp. PAMC 21821		1/ 1		1/ 1
	Colwellia sp. Arc7-D		1/ 1		1/ 1
	Colwellia sp. Arc7-635		1/ 1		1/ 1
Cognaticolwellia	Cognaticolwellia beringensis		1/ 1		1/ 1
Litorilituus	Litorilituus sediminis		1/ 1		1/ 1
Thalassotalea	Thalassotalea sp. HSM 43		1/ 1		1/ 1
	Thalassotalea sp. PS06		1/ 1		1/ 1
	Thalassotalea sp. LPB0316		1/ 1		1/ 1
	Thalassotalea psychrophila		1/ 1		1/ 1
	Thalassotalea nanhaiensis		1/ 1		1/ 1
	Thalassotalea fonticola		1/ 1		1/ 1
Thalassomonas	Thalassomonas haliotis		1/ 1		1/ 1
	Thalassomonas actiniarum		1/ 1		1/ 1
	Thalassomonas viridans	#Invertebrates (Other)	1/ 1		1/ 1
Pseudoalteromonas	Pseudoalteromonas translucida	#Aquatic	2/ 2		2/ 2
	Pseudoalteromonas sp. SM9913		1/ 1		1/ 1
	Pseudoalteromonas piratica	#Disease	1/ 1		1/ 1
	Pseudoalteromonas issachenkonii	#Algae	1/ 1		1/ 1
	Pseudoalteromonas phenolica		1/ 1		1/ 1
	Pseudoalteromonas sp. Bsw20308		1/ 1		1/ 1
	Pseudoalteromonas rubra	#Aquatic	1/ 1		1/ 1
	Pseudoalteromonas luteoviolacea	#Aquatic	1/ 1		1/ 1
	Pseudoalteromonas aliena	#Aquatic	1/ 1		1/ 1
	Pseudoalteromonas piscicida				1/ 1
	Pseudoalteromonas espejiana	#Aquatic	1/ 1		1/ 1
	Pseudoalteromonas spongiae		1/ 1		1/ 1
	Pseudoalteromonas arctica	#Cold	1/ 1		1/ 1
	Pseudoalteromonas tunicata	#Invertebrates (Other)	1/ 1		1/ 1
	Pseudoalteromonas nigrifaciens		1/ 1		1/ 1
	Pseudoalteromonas tetraodonis	#Fluids	1/ 1		1/ 1
	Pseudoalteromonas sp. NC201		1/ 1		1/ 1
	Pseudoalteromonas donghaensis		1/ 1		1/ 1
	Pseudoalteromonas agarivorans	#Invertebrates (Other)	1/ 1		1/ 1
	Pseudoalteromonas carrageenovora	#Algae	1/ 2		1/ 2
	Pseudoalteromonas marina	#Terrestrial	1/ 1		1/ 1
	Pseudoalteromonas xiamenensis				1/ 1
	Pseudoalteromonas viridis		1/ 1		1/ 1
	Pseudoalteromonas sp. A25		1/ 1		1/ 1
	Pseudoalteromonas distincta	#Invertebrates (Other)	1/ 1		1/ 1
	Pseudoalteromonas flavipulchra	#Aquatic	1/ 1		1/ 1
	Pseudoalteromonas shioyasakiensis				1/ 1
	Pseudoalteromonas maricaloris	#Invertebrates (Other)	1/ 1		1/ 1
	Pseudoalteromonas sp. MM1		1/ 1		1/ 1
Psychrosphaera	Psychrosphaera ytuae		1/ 1		1/ 1
Alteromonas	Alteromonas mediterranea	#Aquatic	9/ 9		9/ 9
	Alteromonas macleodii	#Aquatic	4/ 5		4/ 5
	Alteromonas naphthalenivorans		1/ 1		1/ 1
	Alteromonas australica	#Aquatic	1/ 2		2/ 2
	Alteromonas stellipolaris	#Aquatic	3/ 3		3/ 3
	Alteromonas sp. RKMC-009		1/ 1		1/ 1
	Alteromonas sp. Mac1		1/ 1		1/ 1
	Alteromonas sp. Mac2		1/ 1		1/ 1
	Alteromonas pelagimontana	#Aquatic	1/ 1		1/ 1
	Alteromonas sp. 76-1		1/ 1		1/ 1
	Alteromonas sp. Mex14		1/ 1		1/ 1
	Alteromonas sp. RW2A1		1/ 1		1/ 1
Salinimonas	Salinimonas sediminis		1/ 1		1/ 1
	Salinimonas iocasae		1/ 1		1/ 1
	Salinimonas marina				1/ 1
Glaciecola	Glaciecola sp. 4H-3-7+YE-5		1/ 1		1/ 1
	Glaciecola nitratireducens		1/ 1		1/ 1
Paraglaciecola	Paraglaciecola psychrophila		1/ 1		1/ 1
	Paraglaciecola mesophila	#Fluids	1/ 1		1/ 1
	Paraglaciecola sp. T6c		1/ 1		1/ 1
Lacimicrobium	Lacimicrobium alkaliphilum	#Aquatic	1/ 1		1/ 1
Saccharobesus	Saccharobesus litoralis		1/ 1		1/ 1
Saliniradius	Saliniradius amylolyticus		1/ 1		1/ 1
Hydrocarboniclastica	Hydrocarboniclastica marina				1/ 1
Paraneptunicella	Paraneptunicella aestuarii		1/ 1		1/ 1
Agarivorans	Agarivorans sp. TSD2052		1/ 1		1/ 1
	Agarivorans sp. B2Z047		1/ 1		1/ 1
	Agarivorans sp. OAG1		1/ 1		1/ 1
Alkalimarinus	Alkalimarinus alittae				1/ 1
	Alkalimarinus sediminis				1/ 1
Catenovulum	Catenovulum adriaticum		1/ 1		1/ 1
Aliiglaciecola	Aliiglaciecola sp. LCG003		1/ 1		1/ 1
Planctobacterium	Planctobacterium marinum	#Aquatic	1/ 1		1/ 1
Psychromonas	Psychromonas ingrahamii	#Cold	1/ 1		1/ 1
	Psychromonas sp. CNPT3				1/ 1
Ferrimonas	Ferrimonas balearica	#Terrestrial	1/ 1		1/ 1
	Ferrimonas lipolytica		1/ 1		1/ 1
Moritella	Moritella viscosa	#Other	1/ 1		1/ 1
	Moritella yayanosii		1/ 1		1/ 1
	Moritella marina	#Aquatic	1/ 1		1/ 1
	Moritella sp. 36		1/ 1		1/ 1
Cellvibrio	Cellvibrio japonicus	#Agriculture	1/ 1		1/ 1
	Cellvibrio sp. PSBB023		1/ 1		1/ 1
	Cellvibrio sp. PSBB006		1/ 1
	Cellvibrio sp. KY-YJ-3		1/ 1		1/ 1
	Cellvibrio sp. KY-GH-1		1/ 1		1/ 1
Saccharophagus	Saccharophagus degradans	#Plants			1/ 2
Teredinibacter	Teredinibacter turnerae	#Invertebrates (Other)			1/ 1
Simiduia	Simiduia agarivorans	#Terrestrial			1/ 1
Marinagarivorans	Marinagarivorans cellulosilyticus				1/ 1
Gilvimarinus	Gilvimarinus sp. DA14				1/ 1
Marinimicrobium	Marinimicrobium sp. C6131		1/ 1
Spongiibacter	Spongiibacter sp. IMCC21906		1/ 1		1/ 1
	Spongiibacter nanhainus				1/ 1
	Spongiibacter taiwanensis	#Aquatic	1/ 1		1/ 1
Zhongshania	Zhongshania aliphaticivorans	#Terrestrial			1/ 1
Oceanicoccus	Oceanicoccus sagamiensis				1/ 1
Microbulbifer	Microbulbifer thermotolerans	#Aquatic	1/ 1		1/ 1
	Microbulbifer aggregans	#Terrestrial			1/ 1
	Microbulbifer agarilyticus	#Microbial			1/ 1
	Microbulbifer sp. A4B17				1/ 1
	Microbulbifer sp. THAF38				1/ 1
	Microbulbifer hydrolyticus	#Microbial community			1/ 1
	Microbulbifer celer	#Aquatic	1/ 1		1/ 1
	Microbulbifer sp. GL-2				1/ 1
	Microbulbifer variabilis	#Algae			1/ 1
	Microbulbifer pacificus	#Invertebrates (Other)	1/ 1		1/ 1
	Microbulbifer bruguierae				1/ 1
Halioglobus	Halioglobus japonicus	#Aquatic			1/ 1
	Halioglobus maricola				1/ 1
Kineobactrum	Kineobactrum salinum				1/ 1
Aequoribacter	Aequoribacter fuscus
Candidatus Paraluminiphilus	Candidatus Paraluminiphilus aquimaris				1/ 1
Coxiella	Coxiella burnetii
	Candidatus Coxiella mudrowiae
	Coxiella endosymbiont of Amblyomma americanum
	Coxiella endosymbiont of Amblyomma sculptum
	Coxiella endosymbiont of Amblyomma nuttalli
Rickettsiella	Candidatus Rickettsiella viridis					1/ 1
Aquicella	Aquicella lusitana	#Aquatic
	Aquicella siphonis	#Aquatic
	Coxiella-like endosymbiont of Amblyomma americanum
Legionella	Legionella pneumophila	#Fluids
	Legionella longbeachae	#Oral cavity and airways
	Legionella fallonii
	Legionella hackeliae	#Oral cavity and airways
	Legionella oakridgensis	#Industrial
	Legionella clemsonensis
	Legionella sainthelensi	#Aquatic
	Legionella lansingensis	#Oral cavity and Airways
	Legionella israelensis	#Aquatic
	Legionella geestiana	#Aquatic			1/ 1
	Legionella jordanis	#Aquatic
	Legionella cherrii	#Aquatic
	Legionella waltersii	#Aquatic
	Legionella spiritensis	#Aquatic
	Legionella antarctica				1/ 1
	Legionella lytica
	Legionella cardiaca	#Organ
	Legionella micdadei	#Fluids
Methylococcus	Methylococcus capsulatus		1/ 1		1/ 1
	Methylococcus geothermalis		1/ 1		1/ 1
	Methylococcus mesophilus		1/ 1		1/ 1
	Methylococcus sp. EFPC2				1/ 1
Methylomonas	Methylomonas methanica	#Aquatic	1/ 1		1/ 1
	Methylomonas denitrificans		1/ 1		1/ 1
	Methylomonas sp. DH-1		1/ 1		1/ 1
	Methylomonas koyamae	#Aquatic	1/ 1		1/ 1
	Methylomonas sp. LW13		1/ 1		1/ 1
	Methylomonas paludis	#Acidic	1/ 1		1/ 1
	Methylomonas sp. LL1		1/ 1		1/ 1
	Methylomonas rapida		1/ 1		1/ 1
	Methylomonas montana		1/ 1		1/ 1
Methylotuvimicrobium	Methylotuvimicrobium alcaliphilum	#Saline	1/ 1		1/ 1
	Methylotuvimicrobium buryatense		1/ 1		1/ 1
Methylovulum	Methylovulum psychrotolerans	#Aquatic	1/ 1
Methylocaldum	Methylocaldum marinum	#Aquatic	1/ 1		1/ 1
	Methylocaldum szegediense		1/ 1
Candidatus Methylospira	Candidatus Methylospira mobilis		1/ 1		1/ 1
Methyloprofundus	Methyloprofundus sp.		1/ 1		1/ 1
Methylogaea	Methylogaea oryzae	#Plants	1/ 1		1/ 1
Methylomagnum	Methylomagnum ishizawai	#Plant			1/ 1
Methylobacter	Methylobacter sp. S3L5C		1/ 1		1/ 1
Methylomarinum	Methylomarinum sp. Ch1-1		1/ 1		1/ 1
Methylomarinovum	Methylomarinovum tepidoasis		1/ 1
	Methylomarinovum caldicuralii	#Thermophilic (>45℃)	1/ 1
Francisella	Francisella tularensis	#Patient
	Francisella hispaniensis	#Fluids
	Francisella philomiragia	#Other			7/ 7
	Francisella salina				1/ 1
	Francisella orientalis	#Fishes
	Candidatus Francisella endociliophora
	Francisella persica	#Gastrointestinal tract
	Francisella halioticida	#Fluids				1/ 1
	Francisella uliginis
	Francisella sp. MA067296
	Francisella frigiditurris					1/ 1
	Francisella adeliensis				1/ 1
	Francisella marina				1/ 1
	Francisella opportunistica
	Francisella noatunensis	#Urogenital tract
	Francisella salimarina				1/ 1
	Francisella sp. LA112445
Allofrancisella	Allofrancisella guangzhouensis	#Aquatic
	Allofrancisella frigidaquae	#Aquatic
	Allofrancisella inopinata	#Aquatic
Hydrogenovibrio	Hydrogenovibrio crunogenus	#Invertebrates (Other)
	Hydrogenovibrio thermophilus	#Thermophilic (>45℃)
	Hydrogenovibrio marinus	#Aquatic
Thiomicrospira	Thiomicrospira cyclica	#Aquatic
	Thiomicrospira aerophila	#Alkaline
	Thiomicrospira sp. S5
	Thiomicrospira microaerophila	#Sulfuric
Methylophaga	Methylophaga nitratireducenticrescens	#Biofilm	1/ 1		1/ 1
	Methylophaga frappieri	#Biofilm			1/ 1
	Methylophaga pinxianii		1/ 1		1/ 1
	Methylophaga marina	#Terrestrial	1/ 1		1/ 1
	Methylophaga thalassica	#Aquatic	1/ 1		1/ 1
Cycloclasticus	Cycloclasticus sp. P1				1/ 1
	Cycloclasticus zancles				1/ 1
	Cycloclasticus sp. PY97N				1/ 1
Piscirickettsia	Piscirickettsia salmonis
Thiomicrorhabdus	Thiomicrorhabdus sediminis
	Thiomicrorhabdus xiamenensis
	Thiomicrorhabdus immobilis
	Thiomicrorhabdus lithotrophica
Thiosulfatimonas	Thiosulfatimonas sediminis
Thiosulfativibrio	Thiosulfativibrio zosterae
Thioploca	Thioploca ingrica			1/ 1
Beggiatoa	Beggiatoa leptomitoformis	#Aquatic	1/ 1
Thiothrix	Candidatus Thiothrix singaporensis			1/ 1	1/ 1
	Thiothrix unzii			1/ 1
	Thiothrix litoralis			1/ 1
	Thiothrix subterranea			1/ 1
	Candidatus Thiothrix anitrata			1/ 1
	Thiothrix winogradskyi	#Waste		1/ 1
	Thiothrix lacustris	#Aquatic		1/ 1
	Candidatus Thiothrix sulfatifontis			1/ 1
Candidatus Thiocaldithrix	Candidatus Thiocaldithrix dubininis
Nitrosococcus	Nitrosococcus oceani		1/ 1		1/ 1
	Nitrosococcus halophilus		1/ 1		1/ 1
	Nitrosococcus watsonii		1/ 1		1/ 1
	Nitrosococcus wardiae		1/ 1		1/ 1
Allochromatium	Allochromatium vinosum	#Built environment		1/ 1
	Allochromatium tepidum	#Sulfuric		1/ 1
Thiocystis	Thiocystis violascens	#Aquatic	1/ 1	1/ 1
Thioflavicoccus	Thioflavicoccus mobilis			1/ 1	1/ 1
Marichromatium	Marichromatium purpuratum	#Invertebrates (Other)
Candidatus Tenderia	Candidatus Tenderia electrophaga				1/ 1
Candidatus Nitrosoglobus	Candidatus Nitrosoglobus terrae		1/ 1		1/ 1
Thiodictyon	Candidatus Thiodictyon syntrophicum		1/ 1	1/ 1	1/ 1
Rheinheimera	Rheinheimera sp. D18		1/ 1		1/ 1
	Rheinheimera sp. F8		1/ 1		1/ 1
Thermochromatium	Thermochromatium tepidum	#Aquatic		1/ 1
Candidatus Nitrosacidococcus	Candidatus Nitrosacidococcus tergens		1/ 1
Thiohalocapsa	Thiohalocapsa sp. PB-PSB1
Caldichromatium	Caldichromatium japonicum			1/ 1
Thiocapsa	Thiocapsa sp.			1/ 1
	Thiocapsa bogorovii			1/ 1
Thiorhodovibrio	Thiorhodovibrio litoralis			1/ 1
	Thiorhodovibrio frisius			1/ 1
	Thiorhodovibrio winogradskyi			1/ 1
Alkalilimnicola	Alkalilimnicola ehrlichii	#Anoxic (anaerobic)	1/ 1		1/ 1
Halorhodospira	Halorhodospira halophila	#Saline			1/ 1
	Halorhodospira halochloris	#Terrestrial	1/ 2		1/ 2
Ectothiorhodospira	Ectothiorhodospira haloalkaliphila
	Ectothiorhodospira sp. BSL-9		1/ 1
Thioalkalivibrio	Thioalkalivibrio sulfidiphilus	#Bioreactor		1/ 1
	Thioalkalivibrio sp. K90mix
	Thioalkalivibrio nitratireducens	#Alkaline		1/ 1
	Thioalkalivibrio paradoxus	#Alkaline		1/ 1
	Thioalkalivibrio versutus	#Alkaline
Spiribacter	Spiribacter salinus				1/ 1
	Spiribacter curvatus	#Saline
	Spiribacter roseus	#Aquatic
	Spiribacter sp. 2438
	Spiribacter halobius				1/ 1
Acidihalobacter	Acidihalobacter prosperus	#Aquatic	1/ 1
	Acidihalobacter aeolianus	#Saline	1/ 1
	Acidihalobacter ferrooxydans	#Saline
Aquisalimonas	Aquisalimonas sp. 2447
Halothiobacillus	Halothiobacillus neapolitanus	#Aquatic
	Halothiobacillus diazotrophicus
Wenzhouxiangella	Wenzhouxiangella marina	#Algae				1/ 1
	Wenzhouxiangella sp. AB-CW3		1/ 1			1/ 1
Granulosicoccus	Granulosicoccus antarcticus	#Aquatic	1/ 1		1/ 1
Guyparkeria	Guyparkeria halophila	#Aquatic
Thiolapillus	Thiolapillus brandeum	#Sulfuric		1/ 1
Candidatus Endoriftia	Candidatus Endoriftia persephone			1/ 1
Sedimenticola	Sedimenticola thiotaurini	#Saline			1/ 1
Woeseia	Woeseia oceani	#Aquatic
Thiohalobacter	Thiohalobacter thiocyanaticus	#Saline		1/ 1
	Thiohalobacter sp. COW1			1/ 1
Hahella	Hahella chejuensis				1/ 2		1/ 2
	Hahella sp. KA22				1/ 1		1/ 1
	Hahella sp. HNIBRBA332				1/ 1		1/ 1
Chromohalobacter	Chromohalobacter salexigens	#Saline	1/ 1		1/ 1
	Chromohalobacter canadensis		1/ 1
Halomonas	Halomonas elongata	#Terrestrial
	Halomonas campaniensis	#Algae
	Halomonas sp. KO116
	Halomonas sp. R57-5
	Halomonas huangheensis
	Halomonas chromatireducens
	Halomonas aestuarii	#Terrestrial			1/ 1
	Halomonas sp. 1513
	Halomonas hydrothermalis	#Aquatic
	Halomonas beimenensis	#Saline			1/ 1
	Halomonas sp. GFAJ-1
	Halomonas sp. SF2003				1/ 1
	Halomonas meridiana	#Aquatic
	Halomonas axialensis	#Aquatic
	Halomonas sulfidivorans				1/ 1
	Halomonas profundus
	Halomonas qaidamensis
	Halomonas binhaiensis
	Halomonas sp. TD01
	Halomonas alkaliantarctica	#Saline
	Halomonas halophila	#Saline			1/ 1
	Halomonas sp. 'Soap Lake #7'
	Halomonas alkalicola	#Industrial
	Halomonas sp. SH5A2
	Halomonas piscis		1/ 1
	Halomonas sp. MS1		1/ 1
	Halomonas sp. SS10-MC5				1/ 1
	Halomonas sp. A3H3
Vreelandella	Vreelandella alkaliphila
	Vreelandella venusta		1/ 1
	Vreelandella olivaria
	Vreelandella sulfidaeris
	Vreelandella piezotolerans
	Vreelandella neptunia
	Vreelandella titanicae
Billgrantia	Billgrantia sulfidoxydans				1/ 1
	Billgrantia tianxiuensis				1/ 1
Zymobacter	Zymobacter palmae	#Plant	1/ 1		1/ 1
Halotalea	Halotalea alkalilenta	#Waste			1/ 1
Cobetia	Cobetia marina	#Aquatic
	Cobetia amphilecti				1/ 1
	Cobetia sp. AM6				1/ 1
	Cobetia sp. 4B				1/ 1
	Cobetia sp. D5				1/ 1
Kushneria	Kushneria konosiri	#Food production			1/ 1
	Kushneria marisflavi	#Aquatic			1/ 1
	Kushneria phosphatilytica		1/ 1		1/ 1
Pistricoccus	Pistricoccus aurantiacus				1/ 1
Salinicola	Salinicola sp. JS01
Alcanivorax	Alcanivorax borkumensis	#Aquatic	1/ 1		1/ 1
	Alcanivorax sp. NBRC 101098		1/ 1		1/ 1
	Alcanivorax sp. ALC70
Alloalcanivorax	Alloalcanivorax dieselolei		1/ 1
Isoalcanivorax	Isoalcanivorax pacificus		1/ 1
Marinomonas	Marinomonas sp. MWYL1				1/ 1
	Marinomonas mediterranea	#Aquatic			1/ 1
	Marinomonas posidonica				1/ 1
	Marinomonas primoryensis				1/ 1
	Marinomonas arctica	#Aquatic			1/ 1
	Marinomonas foliarum				1/ 1
	Marinomonas profundi				1/ 1
	Marinomonas rhizomae				1/ 1
	Marinomonas pontica	#Aquatic			1/ 1
Thalassolituus	Thalassolituus oleivorans	#Aquatic			2/ 2
	Thalassolituus hydrocarboniclasticus				1/ 1
Oleispira	Oleispira antarctica	#Aquatic	1/ 1		1/ 1
Marinobacterium	Marinobacterium aestuarii	#Aquatic			1/ 1
	Marinobacterium iners	#Microbial community			1/ 1
	Marinobacterium sediminicola	#Aquatic			1/ 1
	Marinobacterium sp. LSUCC0821
	Marinobacterium rhizophilum	#Plant			1/ 1
Bacterioplanes	Bacterioplanes sanyensis				1/ 1
Neptunomonas	Neptunomonas concharum	#Invertebrates (Other)			1/ 1
	Neptunomonas japonica	#Mammals			1/ 1
Nitrincola	Nitrincola iocasae
Bermanella	Bermanella marisrubri	#Aquatic
Amphritea	Amphritea japonica	#Mammals			1/ 1
Venatoribacter	Venatoribacter cucullus
Bacterioplanoides	Bacterioplanoides sp. SCSIO 12839				1/ 1
Gynuella	Gynuella sunshinyii	#Plants			1/ 1
Reinekea	Reinekea forsetii				1/ 1
Oleiphilus	Oleiphilus messinensis	#Aquatic			1/ 1
Litorivicinus	Litorivicinus lipolyticus	#Aquatic
Endozoicomonas	Endozoicomonas sp. SCSIO W0465				1/ 1
	Endozoicomonas euniceicola	#Invertebrates (Other)			1/ 1
	Endozoicomonas sp. GU-1				1/ 1
	Endozoicomonas montiporae	#Invertebrates (Other)			1/ 1
Pleionea	Pleionea litopenaei				1/ 1	1/ 1
Aeromonas	Aeromonas hydrophila	#Aquatic	9/10		9/10
	Aeromonas salmonicida	#Disease	1/ 3		2/ 3
	Aeromonas veronii	#Fluids	2/ 2		2/ 2
	Aeromonas media	#Fishes	1/ 2		1/ 2
	Aeromonas schubertii	#Other	1/ 1		1/ 1
	Aeromonas dhakensis	#Human	1/ 1		1/ 1
	Aeromonas caviae	#Industrial
	Aeromonas sp. CU5		1/ 1		1/ 1
	Aeromonas sp. ASNIH3		1/ 1		1/ 1
	Aeromonas rivipollensis	#Aquatic	1/ 1		1/ 1
	Aeromonas sp. ASNIH5		1/ 1		1/ 1
	Aeromonas encheleia	#Fishes	1/ 1		1/ 1
	Aeromonas simiae	#Gastrointestinal tract	1/ 1		1/ 1
	Aeromonas allosaccharophila	#Fishes	1/ 2		1/ 2
	Aeromonas jandaei	#Gastrointestinal tract	1/ 2		1/ 2
	Aeromonas rivuli	#Aquatic	1/ 1		1/ 1
	Aeromonas sanarellii	#Other	1/ 1		1/ 1
	Aeromonas sp. 2692-1		1/ 1		1/ 1
	Aeromonas bestiarum	#Disease	1/ 1		1/ 1
Tolumonas	Tolumonas auensis	#Terrestrial	1/ 1		1/ 1
Oceanimonas	Oceanimonas sp. GK1		1/ 1		1/ 1
	Oceanimonas pelagia		1/ 1		1/ 1
Oceanisphaera	Oceanisphaera avium	#Birds	1/ 1		1/ 1
	Oceanisphaera profunda		1/ 1		1/ 1
Zobellella	Zobellella denitrificans	#Aquatic	1/ 1		1/ 1
Kangiella	Kangiella koreensis	#Terrestrial	1/ 1		1/ 1	1/ 1	1/ 1
	Kangiella geojedonensis	#Aquatic	1/ 1		1/ 1
	Kangiella sediminilitoris	#Terrestrial	1/ 1		1/ 1	1/ 1
	Kangiella profundi				1/ 1	1/ 1
	Kangiella aquimarina	#Terrestrial	1/ 1		1/ 1	1/ 1
Dichelobacter	Dichelobacter nodosus	#Limb
Cardiobacterium	Cardiobacterium hominis	#Fluids			1/ 1
Suttonella	Suttonella sp. R2A3				1/ 1
Ignatzschineria	Ignatzschineria rhizosphaerae				1/ 1
Wohlfahrtiimonas	Wohlfahrtiimonas chitiniclastica	#Arthropoda			1/ 1
Gilliamella	Gilliamella apicola	#Gastrointestinal tract			1/ 1
	Gilliamella apis	#Gastrointestinal tract			1/ 1
Frischella	Frischella perrara	#Gastrointestinal tract			1/ 1
Zophobihabitans	Zophobihabitans entericus				1/ 1
Steroidobacter	Steroidobacter denitrificans	#Anoxic (anaerobic)	1/ 1
Solimonas	Solimonas sp. K1W22B-7		1/ 1
Sinimarinibacterium	Sinimarinibacterium sp. NLF-5-8		1/ 1
Flagellatimonas	Flagellatimonas centrodinii
Immundisolibacter	Immundisolibacter cernigliae	#Terrestrial	1/ 1
Sulfuricaulis	Sulfuricaulis limicola	#Aquatic		1/ 1
Sulfurifustis	Sulfurifustis variabilis	#Aquatic		1/ 1
Acidiferrobacter	Acidiferrobacter sp. SPIII_3		1/ 1	1/ 1
	Acidiferrobacter thiooxydans	#Terrestrial		1/ 1
Salinisphaera	Salinisphaera sp. LB1		1/ 1		1/ 1
Candidatus Pseudothioglobus	Candidatus Pseudothioglobus singularis
Candidatus Thioglobus	Candidatus Thioglobus sp. NP1
	Candidatus Thioglobus autotrophicus			1/ 1
Candidatus Reidiella	Candidatus Reidiella endopervernicosa			1/ 1
Celerinatantimonas	Celerinatantimonas diazotrophica	#Plant	1/ 1		1/ 1
Candidatus Steffania	Candidatus Steffania adelgidicola
Candidatus Palibaumannia	Candidatus Palibaumannia cicadellinicola		2/ 3		2/ 3
Candidatus Ruthturnera	Candidatus Ruthturnera calyptogenae			1/ 1
	Candidatus Ruthia endofausta			1/ 1
Candidatus Vesicomyosocius	Candidatus Vesicomyosocius okutanii			1/ 1
	Bathymodiolus septemdierum thioautotrophic gill symbiont			1/ 1
	Bathymodiolus thermophilus thioautotrophic gill symbiont			1/ 1
	Candidatus Ecksteinia adelgidicola
	Candidatus Competibacteraceae bacterium				1/ 1
	gamma proteobacterium HdN1		1/ 1
	endosymbiont of unidentified scaly snail isolate Monju			1/ 1
	Isorropodon fossajaponicum symbiont			1/ 1
	Abyssogena phaseoliformis symbiont			1/ 1
Neisseria	Neisseria meningitidis	#Fluids			15/15
	Neisseria gonorrhoeae	#Urogenital tract			2/ 3
	Neisseria lactamica	#Oral cavity and airways			1/ 1
	Neisseria elongata	#Oral cavity and airways			1/ 1
	Neisseria weaveri	#Organ			1/ 1
	Neisseria mucosa	#Fluids			2/ 2
	Neisseria chenwenguii				1/ 1
	Neisseria sp. KEM232				1/ 1
	Neisseria flavescens	#Fluids			1/ 1
	Neisseria subflava	#Oral cavity and airways			1/ 1
	Neisseria zalophi	#Oral cavity and airways			1/ 1
	Neisseria animalis	#Mammals			1/ 1
	Neisseria brasiliensis				1/ 1
	Neisseria zoodegmatis	#Other			1/ 1
	Neisseria canis	#Oral cavity and airways			1/ 1
	Neisseria cinerea	#Oral cavity and airways			1/ 1
	Neisseria animaloris	#Limb			1/ 1
	Neisseria bacilliformis	#Human			1/ 1
	Neisseria wadsworthii	#Fluids			1/ 1
	Neisseria shayeganii	#Limb			1/ 1
	Neisseria musculi	#Oral cavity and airways			1/ 1
	Neisseria sicca	#Oral cavity and airways			1/ 1
	Neisseria perflava	#Patient			1/ 1
	Neisseria dentiae	#Oral cavity and airways			1/ 1
	Neisseria weixii				1/ 1
	Neisseria dumasiana	#Fluids			1/ 1
	Neisseria arctica	#Urogenital tract			1/ 1
	Neisseria macacae	#Oral cavity and airways			1/ 1
	Neisseria lisongii				1/ 1
	Neisseria leonii				1/ 1
Snodgrassella	Snodgrassella alvi	#Gastrointestinal tract			1/ 1
	Snodgrassella communis				1/ 1
Kingella	Kingella kingae	#Organ			1/ 1
	Kingella oralis	#Oral cavity and airways			1/ 1
Vitreoscilla	Vitreoscilla filiformis				1/ 1
	Vitreoscilla sp. C1				1/ 1
	Vitreoscilla stercoraria	#Gastrointestinal tract			1/ 1
	Vitreoscilla massiliensis	#Human			1/ 1
Eikenella	Eikenella corrodens	#Fluids			1/ 1
	Eikenella exigua				1/ 1
Simonsiella	Simonsiella muelleri	#Human			1/ 1
Alysiella	Alysiella filiformis	#Oral cavity and Airways			1/ 1
Conchiformibius	Conchiformibius steedae	#Mammals			1/ 1
Aquella	Aquella oligotrophica				1/ 1
Paralysiella	Paralysiella testudinis				1/ 1
Morococcus	Morococcus cerebrosus	#Organ			1/ 1
Uruburuella	Uruburuella suis	#Oral cavity and airways			1/ 1
	Uruburuella testudinis	#Oral cavity and airways			1/ 1
Wielerella	Wielerella bovis	#Disease			1/ 1
Crenobacter	Crenobacter cavernae				1/ 1
Chromobacterium	Chromobacterium violaceum	#Aquatic			1/ 1	1/ 1
	Chromobacterium vaccinii	#Plants			1/ 1	1/ 1	1/ 1
	Chromobacterium sp. ATCC 53434				1/ 1	1/ 1	1/ 1
	Chromobacterium phragmitis				2/ 2	2/ 2	2/ 2
	Chromobacterium rhizoryzae	#Plant			1/ 1	1/ 1	1/ 1
	Chromobacterium paludis				1/ 1
	Chromobacterium haemolyticum	#Fluids			1/ 1	1/ 1	1/ 1
Pseudogulbenkiania	Pseudogulbenkiania sp. NH8B		1/ 1		1/ 1	1/ 1	1/ 1
Aquitalea	Aquitalea magnusonii	#Acidic			1/ 1
	Aquitalea sp. USM4				1/ 1
Vogesella	Vogesella sp. XCS3				1/ 1
Iodobacter	Iodobacter ciconiae				1/ 1
	Iodobacter fluviatilis	#Aquatic			1/ 1	1/ 1	1/ 1
Jeongeupia	Jeongeupia sp. USM3				1/ 1
	Jeongeupia sp. HS-3				1/ 1
Deefgea	Deefgea piscis				1/ 1
	Deefgea tanakiae				1/ 1
Chitinibacter	Chitinibacter bivalviorum				1/ 1
	Chitinibacter fontanus	#Aquatic			1/ 1
Chitiniphilus	Chitiniphilus purpureus		1/ 1		1/ 1
Chitinimonas	Chitinimonas arctica				1/ 1	1/ 1
	Chitinimonas koreensis	#Plants	1/ 1		1/ 1	1/ 1	1/ 1
Laribacter	Laribacter hongkongensis	#Patient			1/ 1
Aquaspirillum	Aquaspirillum sp. LM1				1/ 1
Microvirgula	Microvirgula aerodenitrificans	#Anoxic (anaerobic)			1/ 1
Ralstonia	Ralstonia pseudosolanacearum				4/ 4
	Ralstonia solanacearum	#Plants			3/ 5
	Ralstonia syzygii	#Plants			1/ 1
	Ralstonia pickettii	#Patient			1/ 4
	Ralstonia mannitolilytica	#Patient
	Ralstonia insidiosa	#Fluids
	Ralstonia wenshanensis
Cupriavidus	Cupriavidus necator	#Humid	2/ 3		3/ 3
	Cupriavidus pinatubonensis	#Terrestrial	1/ 1		1/ 1
	Cupriavidus metallidurans	#Waste			1/ 1
	Cupriavidus taiwanensis	#Plant	1/ 1		1/ 1
	Cupriavidus basilensis	#Terrestrial	1/ 2		1/ 2
	Cupriavidus gilardii	#Built environment
	Cupriavidus sp. USMAHM13				1/ 1
	Cupriavidus malaysiensis	#Aquatic	1/ 1		1/ 1
	Cupriavidus sp. USMAA2-4		1/ 1		1/ 1
	Cupriavidus pauculus	#Oral cavity and airways
	Cupriavidus oxalaticus	#Agriculture	1/ 1		1/ 1
	Cupriavidus campinensis	#Contamination
	Cupriavidus cauae
	Cupriavidus sp. KK10		1/ 1		1/ 1
	Cupriavidus nantongensis	#Terrestrial			1/ 1
Burkholderia	Burkholderia mallei		11/11
	Burkholderia pseudomallei	#Mammals	15/17		4/17
	Burkholderia thailandensis		10/10		1/10
	Burkholderia oklahomensis	#Other	2/ 2		2/ 2
	Burkholderia mayonis		1/ 1		1/ 1
	Burkholderia savannae		1/ 1		1/ 1
	Burkholderia humptydooensis		2/ 2		2/ 2
	Burkholderia vietnamiensis	#Terrestrial	2/ 2
	Burkholderia lata	#Terrestrial	1/ 1		1/ 1
	Burkholderia orbicola		1/ 1		1/ 1
	Burkholderia cenocepacia	#Fluids	4/ 5		1/ 5
	Burkholderia ambifaria	#Plant	1/ 2		2/ 2
	Burkholderia multivorans	#Patient	3/ 4		1/ 4
	Burkholderia cepacia	#Plant	3/ 4		2/ 4
	Burkholderia dolosa	#Fluids
	Burkholderia pyrrocinia	#Terrestrial	1/ 1		1/ 1		1/ 1
	Burkholderia contaminans	#Fluids	1/ 1		1/ 1
	Burkholderia ubonensis	#Terrestrial	1/ 1		1/ 1
	Burkholderia diffusa	#Fluids	1/ 1
	Burkholderia latens	#Fluids
	Burkholderia territorii	#Aquatic	1/ 1
	Burkholderia seminalis	#Fluids	1/ 1		1/ 1
	Burkholderia pseudomultivorans	#Fluids	1/ 1
	Burkholderia metallica	#Fluids	1/ 1
	Burkholderia stagnalis	#Terrestrial	1/ 1		1/ 1
	Burkholderia stabilis	#Patient	1/ 1
	Burkholderia anthina	#Plant	1/ 1
	Burkholderia arboris	#Terrestrial	1/ 1
	Burkholderia aenigmatica		1/ 1		1/ 1
	Burkholderia glumae	#Plants	2/ 2
	Burkholderia sp. CCGE1001
	Burkholderia sp. CCGE1003		1/ 1
	Burkholderia gladioli	#Plants	2/ 2
	Burkholderia sp. YI23
	Burkholderia sp. KJ006		1/ 1
	Burkholderia sp. RPE67
	Burkholderia sp. 2002721687		1/ 1		1/ 1
	Burkholderia sp. HB1
	Burkholderia plantarii	#Terrestrial	2/ 2				2/ 2
	Burkholderia sp. PAMC 26561		1/ 1
	Burkholderia sp. PAMC 28687		1/ 1
	Burkholderia sp. JP2-270		1/ 1		1/ 1
Paraburkholderia	Paraburkholderia xenovorans	#Terrestrial	2/ 2		2/ 2
	Paraburkholderia phymatum	#Plant	1/ 1		1/ 1
	Paraburkholderia atlantica		1/ 1
	Paraburkholderia phenoliruptrix	#Bioreactor			1/ 1
	Paraburkholderia phytofirmans	#Plant	1/ 2
	Paraburkholderia fungorum	#Terrestrial	1/ 1
	Paraburkholderia caribensis	#Terrestrial	1/ 1		1/ 1
	Paraburkholderia sprentiae	#Plants	1/ 1				1/ 1
	Paraburkholderia sp. SOS3
	Paraburkholderia aromaticivorans	#Terrestrial	1/ 1		1/ 1
	Paraburkholderia hospita	#Terrestrial	1/ 1		1/ 1
	Paraburkholderia terrae	#Terrestrial
	Paraburkholderia graminis	#Patient
	Paraburkholderia caledonica	#Plants
	Paraburkholderia terricola	#Terrestrial	1/ 1
	Paraburkholderia caffeinilytica	#Plants	1/ 1
	Paraburkholderia megapolitana	#Plants
	Paraburkholderia tropica	#Plant	1/ 1
	Paraburkholderia ginsengisoli	#Plants	1/ 1
	Paraburkholderia acidiphila		1/ 1
	Paraburkholderia acidisoli		1/ 1
	Paraburkholderia edwinii				1/ 1
	Paraburkholderia dioscoreae		1/ 1		1/ 1
	Paraburkholderia bryophila	#Plants	1/ 1
	Paraburkholderia sabiae	#Plant	1/ 1		1/ 1
	Paraburkholderia kirstenboschensis
	Paraburkholderia bonniea
	Paraburkholderia pallida				1/ 1
Mycetohabitans	Mycetohabitans rhizoxinica	#Fungi
Polynucleobacter	Polynucleobacter asymbioticus	#Aquatic			1/ 1
	Polynucleobacter necessarius
	Polynucleobacter duraquae	#Aquatic
	Polynucleobacter paneuropaeus	#Aquatic
	Polynucleobacter tropicus				1/ 1
	Polynucleobacter antarcticus
	Polynucleobacter paludilacus
	Polynucleobacter corsicus
	Polynucleobacter yangtzensis	#Aquatic
	Polynucleobacter ibericus
	Polynucleobacter wuianus	#Acidic			1/ 1
	Polynucleobacter arcticus
Pandoraea	Pandoraea pnomenusa	#Patient
	Pandoraea pulmonicola	#Fluids
	Pandoraea sputorum	#Fluids
	Pandoraea apista	#Fluids
	Pandoraea vervacti	#Terrestrial	1/ 1
	Pandoraea oxalativorans	#Terrestrial
	Pandoraea thiooxydans	#Plant			1/ 1
	Pandoraea faecigallinarum	#Gastrointestinal tract
	Pandoraea norimbergensis	#Sulfuric			1/ 2
	Pandoraea fibrosis		1/ 1
	Pandoraea commovens
Paucimonas	Paucimonas lemoignei	#Terrestrial	1/ 1		1/ 1
Ephemeroptericola	Ephemeroptericola cinctiostellae				1/ 1
Lautropia	Lautropia mirabilis	#Oral cavity and airways			1/ 1
Caballeronia	Caballeronia sp. SBC2		1/ 1		1/ 1
	Caballeronia insecticola	#Gastrointestinal tract			1/ 1
	Caballeronia sp. NK8
Limnobacter	Limnobacter sp. SAORIC-580
	Limnobacter thiooxidans	#Aquatic	1/ 1
Candidatus Vallotia	Candidatus Vallotia tarda
	Candidatus Vallotia lariciata
	Candidatus Vallotia cooleyia
Trinickia	Trinickia violacea				1/ 1
	Trinickia caryophylli	#Plants
Bordetella	Bordetella pertussis	#Patient
	Bordetella parapertussis	#Patient
	Bordetella bronchiseptica	#Oral cavity and airways
	Bordetella petrii	#Aquatic
	Bordetella avium	#Fluids
	Bordetella holmesii	#Fluids
	Bordetella hinzii	#Oral cavity and airways
	Bordetella trematum	#Organ			1/ 1
	Bordetella bronchialis	#Fluids
	Bordetella flabilis	#Patient
	Bordetella pseudohinzii	#Oral cavity and airways
	Bordetella sp. H567
	Bordetella genomosp. 13
	Bordetella genomosp. 8
Achromobacter	Achromobacter xylosoxidans	#Microbial	2/ 5		3/ 5		2/ 5
	Achromobacter denitrificans	#Terrestrial			1/ 1
	Achromobacter spanius	#Terrestrial
	Achromobacter sp. AONIH1				1/ 1
	Achromobacter sp. B7
	Achromobacter deleyi	#Fluids
	Achromobacter sp. 77
	Achromobacter mucicolens	#Fluids
	Achromobacter pestifer	#Saline
	Achromobacter aegrifaciens	#Patient
	Achromobacter seleniivolatilans
Taylorella	Taylorella equigenitalis	#Urogenital tract			3/ 3
	Taylorella asinigenitalis				2/ 2
Pusillimonas	Pusillimonas sp. T7-7
	Pusillimonas sp. DMV24BSW_D		1/ 1
Pollutimonas	Pollutimonas thiosulfatoxidans
	Pollutimonas sp. M17				1/ 1
Advenella	Advenella kashmirensis	#Terrestrial			1/ 1
	Advenella mimigardefordensis	#Biodegradation			1/ 1
	Advenella alkanexedens	#Terrestrial			1/ 1
Castellaniella	Castellaniella defragrans	#Terrestrial			1/ 2
Basilea	Basilea psittacipulmonis	#Oral cavity and airways			1/ 1
Alcaligenes	Alcaligenes faecalis	#Waste
	Alcaligenes aquatilis	#Aquatic
	Alcaligenes ammonioxydans				1/ 1
Orrella	Orrella dioscoreae
	Orrella marina				1/ 1
	Orrella daihaiensis				1/ 1
Oligella	Oligella ureolytica	#Fluids			1/ 1
Pigmentiphaga	Pigmentiphaga sp. H8
	Pigmentiphaga aceris	#Plant	1/ 1
Paralcaligenes	Paralcaligenes sp. KSB-10
Rhodoferax	Rhodoferax ferrireducens				1/ 1
	Rhodoferax saidenbachensis	#Aquatic			1/ 1
	Rhodoferax antarcticus	#Microbial			1/ 1
	Rhodoferax koreense				1/ 1
	Rhodoferax sediminis				1/ 2
	Rhodoferax sp. AJA081-3				1/ 1
	Rhodoferax sp. BAB1
	Rhodoferax mekongensis				1/ 1
Polaromonas	Polaromonas sp. JS666				1/ 1	1/ 1
	Polaromonas naphthalenivorans	#Terrestrial			1/ 1
	Polaromonas sp. SP1				1/ 1
	Polaromonas sp. Pch-P				1/ 1
	Polaromonas vacuolata				1/ 1
Acidovorax	Acidovorax sp. JS42				1/ 1
	Acidovorax sp. KKS102				1/ 1
	Acidovorax sp. RAC01				1/ 1
	Acidovorax carolinensis	#Terrestrial			4/ 4
	Acidovorax sp. 1608163		1/ 1		1/ 1
	Acidovorax radicis	#Plant			1/ 1
	Acidovorax temperans	#Fluids			1/ 1
	Acidovorax sp. DW039		1/ 1		1/ 1
Paracidovorax	Paracidovorax citrulli		1/ 2		1/ 2
	Paracidovorax avenae		1/ 1		1/ 1
Paenacidovorax	Paenacidovorax monticola				1/ 1
Verminephrobacter	Verminephrobacter eiseniae	#Organ			1/ 1
Delftia	Delftia acidovorans	#Waste	1/ 2		1/ 2
	Delftia sp. Cs1-4		1/ 1		1/ 1
	Delftia tsuruhatensis	#Terrestrial	1/ 1		1/ 1
	Delftia sp. HK171		1/ 1		1/ 1
	Delftia lacustris	#Aquatic	1/ 1		1/ 1
Variovorax	Variovorax paradoxus	#Terrestrial	3/ 4		3/ 4
	Variovorax sp. PAMC 28711				1/ 1
	Variovorax boronicumulans	#Terrestrial			1/ 1
	Variovorax sp. PMC12				1/ 1
	Variovorax sp. PAMC26660				1/ 1
	Variovorax sp. 38R				1/ 1
Comamonas	Comamonas thiooxydans	#Sulfuric	1/ 2		1/ 2
	Comamonas testosteroni	#Waste			1/ 2
	Comamonas kerstersii	#Human			1/ 1
	Comamonas serinivorans	#Plant			1/ 1
	Comamonas flocculans				1/ 1
	Comamonas aquatica	#Industrial			1/ 1
	Comamonas odontotermitis	#Plants			1/ 1
	Comamonas terrigena	#Plants			1/ 1
	Comamonas antarctica				1/ 1
	Comamonas resistens		1/ 1		1/ 1
	Comamonas endophytica				1/ 1
Alicycliphilus	Alicycliphilus denitrificans	#Anoxic (anaerobic)			2/ 2
Ramlibacter	Ramlibacter tataouinensis	#Terrestrial
Candidatus Symbiobacter	Candidatus Symbiobacter mobilis				1/ 1
Ottowia	Ottowia sp. oral taxon 894				1/ 1
	Ottowia oryzae	#Food production			1/ 1
	Ottowia testudinis				1/ 1
Limnohabitans	Limnohabitans sp. 103DPR2				1/ 1
	Limnohabitans sp. 63ED37-2				1/ 1
	Limnohabitans sp. INBF002				1/ 1
Hydrogenophaga	Hydrogenophaga sp. RAC07				1/ 1
	Hydrogenophaga sp. PBC
	Hydrogenophaga crassostreae	#Invertebrates (Other)			1/ 1
	Hydrogenophaga sp. PAMC20947				1/ 1
	Hydrogenophaga pseudoflava	#Aquatic			1/ 1
	Hydrogenophaga sp. BPS33				1/ 1
	Hydrogenophaga taeniospiralis	#Terrestrial	1/ 1		1/ 1
	Hydrogenophaga crocea
Diaphorobacter	Diaphorobacter nitroreducens	#Waste			1/ 1
	Diaphorobacter sp. HDW4A		1/ 1		1/ 1
	Diaphorobacter aerolatus	#Air			1/ 1
	Diaphorobacter ruginosibacter	#Plant			1/ 1
	Diaphorobacter limosus				1/ 1
	Diaphorobacter sp. JS3050				1/ 1
	[Acidovorax] ebreus				1/ 1
Simplicispira	Simplicispira suum	#Mammals			1/ 1
Pulveribacter	Pulveribacter suum				1/ 1
Melaminivora	Melaminivora suipulveris				1/ 1
	Melaminivora jejuensis	#Waste
Serpentinimonas	Serpentinimonas raichei
	Serpentinimonas maccroryi
Hylemonella	Hylemonella gracilis	#Aquatic
Caldimonas	Caldimonas thermodepolymerans	#Thermophilic (>45℃)
	Caldimonas brevitalea	#Terrestrial			1/ 1	1/ 1
	Schlegelella aquatica
Methylibium	Methylibium petroleiphilum	#Bioremediation			1/ 1
	Methylibium sp. Pch-M				1/ 1
Rubrivivax	Rubrivivax gelatinosus	#Aquatic			1/ 1	1/ 1
	Rubrivivax benzoatilyticus				1/ 1	1/ 1
Roseateles	Roseateles depolymerans	#Aquatic			1/ 1	1/ 1
	Roseateles amylovorans		1/ 1		1/ 1	1/ 1	1/ 1
	Roseateles sp. DAIF2				1/ 1	1/ 1
	Paucibacter sp. KCTC 42545				1/ 1
	Paucibacter aquatile				1/ 1				1/ 1
	Paucibacter sediminis				1/ 1
	Mitsuaria sp. 7					1/ 1
Sphaerotilus	Sphaerotilus sulfidivorans				1/ 1
	Sphaerotilus microaerophilus				1/ 1
Ideonella	Ideonella dechloratans	#Waste	1/ 2		1/ 2
Aquincola	Aquincola tertiaricarbonis	#Aquatic			1/ 2
Leptothrix	Leptothrix cholodnii				1/ 1
Piscinibacter	Piscinibacter gummiphilus		1/ 1		1/ 1
Herminiimonas	Herminiimonas arsenicoxydans	#Waste
Janthinobacterium	Janthinobacterium sp. Marseille		1/ 1
	Janthinobacterium agaricidamnosum	#Fungi	1/ 1		1/ 1	1/ 1	1/ 1
	Janthinobacterium sp. B9-8				1/ 1	1/ 1	1/ 1
	Janthinobacterium sp. 1_2014MBL_MicDiv		1/ 1		1/ 1	1/ 1
	Janthinobacterium sp. LM6		1/ 1		1/ 1	1/ 1	1/ 1
	Janthinobacterium svalbardensis	#Aquatic			1/ 1	1/ 1	1/ 1
	Janthinobacterium sp. 17J80-10
	Janthinobacterium tructae		1/ 1		1/ 1	1/ 1	1/ 1
	Janthinobacterium lividum	#Terrestrial	1/ 1		1/ 1	1/ 1	1/ 1
	Janthinobacterium sp. HH102		1/ 1		1/ 1
	Janthinobacterium rivuli				1/ 1	1/ 1	1/ 1
Herbaspirillum	Herbaspirillum seropedicae	#Plant
	Herbaspirillum rubrisubalbicans	#Plants
	Herbaspirillum sp. meg3
	Herbaspirillum huttiense	#Treatment
	Herbaspirillum frisingense	#Plant
	Herbaspirillum sp. DW155
Collimonas	Collimonas fungivorans	#Plants				1/ 1	1/ 1
	Collimonas arenae	#Acidic				1/ 1	1/ 1
	Collimonas pratensis	#Acidic				1/ 1	1/ 1
Massilia	Massilia sp. NR 4-1		1/ 1		1/ 1	1/ 1	1/ 1
	Massilia sp. WG5				1/ 1	1/ 1
	Massilia violaceinigra	#Terrestrial	1/ 1		1/ 1
	Massilia oculi	#Organ			1/ 1	1/ 1
	Massilia sp. YMA4				1/ 1	1/ 1
	Massilia antarctica		1/ 1		1/ 1	1/ 1	1/ 1
	Massilia forsythiae				1/ 1	1/ 1
	Massilia varians	#Organ			1/ 1	1/ 1
	Massilia endophytica				1/ 1
	Massilia litorea				1/ 1	1/ 1	1/ 1
Pseudoduganella	Pseudoduganella armeniaca				1/ 1	1/ 1	1/ 1
	Pseudoduganella albidiflava				1/ 1	1/ 1	1/ 1
	Pseudoduganella umbonata				1/ 1	1/ 1
	Pseudoduganella flava				1/ 1	1/ 1
	Pseudoduganella plicata				1/ 1	1/ 1	1/ 1
	Pseudoduganella chitinolytica				1/ 1	1/ 1	1/ 1
	Pseudoduganella lutea				1/ 1	1/ 1
Duganella	Duganella dendranthematis				1/ 1	1/ 1
	Duganella zoogloeoides	#Industrial	1/ 1			1/ 1	1/ 1
Telluria	Telluria mixta	#Terrestrial				1/ 1
Rugamonas	Rugamonas sp. DEMB1		1/ 1		1/ 1		1/ 1
	[Empedobacter] haloabium				1/ 1	1/ 1	1/ 1
Oxalobacter	Oxalobacter formigenes	#Gastrointestinal tract			1/ 2
	Oxalobacter vibrioformis	#Anoxic (anaerobic)			1/ 1
	Oxalobacter aliiformigenes				1/ 1
Undibacterium	Undibacterium parvum	#Aquatic			1/ 1
	Undibacterium piscinae				1/ 1
	Undibacterium sp. KW1		1/ 1			1/ 1	1/ 1
	Undibacterium sp. YM2		1/ 1			1/ 1
	Undibacterium cyanobacteriorum				1/ 1
Noviherbaspirillum	Noviherbaspirillum sp. UKPF54				1/ 1
Glaciimonas	Glaciimonas sp. PAMC28666
Actimicrobium	Actimicrobium sp. CCC2.4
Sutterella	Sutterella faecalis				1/ 1
	Sutterella wadsworthensis	#Patient			1/ 1
Thiomonas	Thiomonas intermedia	#Aquatic
	Thiomonas arsenitoxydans	#Acidic
Aquabacterium	Aquabacterium olei	#Terrestrial			1/ 1
Xylophilus	Xylophilus rhododendri
	Xylophilus sp. GOD-11R
Tepidimonas	Tepidimonas taiwanensis
Eleftheria	Eleftheria terrae				1/ 1	1/ 1	1/ 1
	Burkholderiales bacterium GJ-E10
	Burkholderiales bacterium YL45				1/ 1
Nitrosomonas	Nitrosomonas europaea	#Terrestrial
	Nitrosomonas eutropha	#Waste	1/ 1
	Nitrosomonas sp. AL212				1/ 1
	Nitrosomonas sp. Is79A3				1/ 1
	Nitrosomonas communis	#Terrestrial	1/ 1		1/ 1
	Nitrosomonas ureae				1/ 1
	Nitrosomonas stercoris
Nitrosospira	Nitrosospira multiformis	#Terrestrial	1/ 1		1/ 1
	Nitrosospira lacus				1/ 1
	Nitrosospira sp. NRS527		1/ 1		1/ 1
Sulfuritalea	Sulfuritalea hydrogenivorans	#Aquatic		1/ 1	1/ 1
Methyloversatilis	Methyloversatilis sp. RAC08
Denitratisoma	Denitratisoma oestradiolicum	#Waste			1/ 1
Rugosibacter	Rugosibacter aromaticivorans	#Terrestrial			1/ 1
Candidatus Nitricoxidivorans	Candidatus Nitricoxidivorans perseverans			1/ 1
Thiobacillus	Thiobacillus denitrificans	#Aquatic		1/ 1
Methylobacillus	Methylobacillus flagellatus
Methylotenera	Methylotenera mobilis	#Aquatic			1/ 1
	Methylotenera versatilis	#Aquatic			1/ 1
Methylovorus	Methylovorus glucosotrophus				1/ 1
	Methylovorus sp. MP688				1/ 1
Methyloradius	Methyloradius palustris		1/ 1
Sideroxydans	Sideroxydans lithotrophicus			1/ 1	1/ 1
Gallionella	Gallionella capsiferriformans				1/ 1
Ferriphaselus	Ferriphaselus amnicola	#Aquatic	1/ 1		1/ 1
Candidatus Nitrotoga	Candidatus Nitrotoga sp. AM1P				1/ 1
	Candidatus Nitrotoga arctica				1/ 1
Ferrigenium	Ferrigenium kumadai	#Terrestrial			1/ 1
Sideroxyarcus	Sideroxyarcus emersonii			1/ 1	1/ 1
Sulfuricella	Sulfuricella denitrificans	#Anoxic (anaerobic)		1/ 1
Sulfuriferula	Sulfuriferula sp. AH1		1/ 1
	Sulfuriferula plumbiphila	#Other			1/ 1
	Sulfuriferula nivalis	#Aquatic
Sulfurimicrobium	Sulfurimicrobium lacus			1/ 1
Usitatibacter	Usitatibacter rugosus
	Usitatibacter palustris				1/ 1
Azospira	Azospira oryzae	#Waste			1/ 1	1/ 1
	Azospira restricta	#Aquatic			1/ 1
	Azospira inquinata				1/ 1	1/ 1
Oryzomicrobium	Oryzomicrobium terrae	#Humid			1/ 1
Niveibacterium	Niveibacterium microcysteis				1/ 1
Aromatoleum	Aromatoleum aromaticum	#Aquatic			1/ 1
	Aromatoleum bremense	#Aquatic			1/ 1	1/ 1	1/ 1
	Aromatoleum petrolei	#Aquatic			1/ 1
	Rhodocyclaceae bacterium		1/ 1		1/ 1
Dechloromonas	Dechloromonas aromatica				1/ 1
	Dechloromonas sp. HYN0024				1/ 1
	Dechloromonas denitrificans	#Invertebrates (Other)			1/ 1	1/ 1	1/ 1
	Dechloromonas sp. TW-R-39-2				1/ 1
Quatrionicoccus	Quatrionicoccus australiensis				1/ 1
Ferribacterium	Ferribacterium limneticum				1/ 1
Azoarcus	Azoarcus olearius	#Terrestrial			2/ 2
	Azoarcus sp. KH32C				1/ 1
	Azoarcus sp. CIB				1/ 1
	Azoarcus sp. DN11				1/ 1
	Azoarcus sp. DD4				1/ 1
Thauera	Thauera aminoaromatica	#Anoxic (anaerobic)			1/ 1
	Thauera humireducens	#Microbial community			2/ 2
	Thauera chlorobenzoica	#Aquatic			1/ 1
	Thauera sp. K11				1/ 1
	Thauera aromatica	#Waste			1/ 2
	Thauera sp. GDN1				1/ 1
Nitrogeniibacter	Nitrogeniibacter mangrovi				1/ 1
Parazoarcus	Parazoarcus communis	#Saline			1/ 1
Pseudazoarcus	Pseudazoarcus pumilus
	Zoogloeaceae bacteirum Par-f-2		1/ 1		1/ 1
Fluviibacter	Fluviibacter phosphoraccumulans				1/ 1
Ferrovum	Ferrovum myxofaciens
Candidatus Accumulibacter	Candidatus Accumulibacter regalis				1/ 1
Candidatus Desulfobacillus	Candidatus Desulfobacillus denitrificans			1/ 1
	beta proteobacterium CB
	Betaproteobacteria bacterium UKL13-2
	Betaproteobacteria bacterium GR16-43		1/ 1		1/ 1
Candidatus Paracaedibacter	Candidatus Paracaedibacter acanthamoebae
Candidatus Bodocaedibacter	Candidatus Bodocaedibacter vickermanii
Candidatus Paracaedimonas	Candidatus Paracaedimonas acanthamoebae
Mesorhizobium	Mesorhizobium japonicum	#Plant			1/ 1	1/ 1	1/ 1
	Mesorhizobium loti	#Plant			1/ 2	1/ 2
	Mesorhizobium ciceri				2/ 2	2/ 2	1/ 2
	Mesorhizobium opportunistum	#Plants			1/ 1	1/ 1
	Mesorhizobium australicum	#Plants			1/ 1	1/ 1	1/ 1
	Mesorhizobium amorphae	#Plant			1/ 1	1/ 1
	Mesorhizobium sp. WSM1497				1/ 1	1/ 1	1/ 1
	Mesorhizobium sp. M9A.F.Ca.ET.002.03.1.2				1/ 1	1/ 1	1/ 1
	Mesorhizobium sp. Pch-S				1/ 1	1/ 1	1/ 1
	Mesorhizobium huakuii	#Plant	1/ 1		1/ 1	1/ 1	1/ 1
	Mesorhizobium jarvisii				1/ 1	1/ 1
	Mesorhizobium erdmanii				1/ 1	1/ 1
	Mesorhizobium sp. 8		1/ 1		1/ 1
	Mesorhizobium onobrychidis				1/ 1	1/ 1	1/ 1
	Mesorhizobium mediterraneum	#Plant			1/ 1	1/ 1	1/ 1
Nitratireductor	Nitratireductor mangrovi				1/ 1
	Nitratireductor kimnyeongensis	#Xerophilic			1/ 1
	Nitratireductor rhodophyticola				1/ 1
	Nitratireductor thuwali				1/ 1
Aquibium	Aquibium oceanicum	#Aquatic			1/ 1
Chelativorans	Chelativorans sp. BNC1				1/ 1
	Chelativorans sp. AA-79				1/ 1
Aminobacter	Aminobacter aminovorans	#Terrestrial	1/ 2		1/ 2	1/ 2	1/ 2
	Aminobacter sp. MSH1				1/ 1	1/ 1
	Aminobacter sp. SS-2016				1/ 1	1/ 1
	Aminobacter niigataensis	#Terrestrial			1/ 1	1/ 1	1/ 1
Phyllobacterium	Phyllobacterium zundukense	#Plant			1/ 1
	Phyllobacterium sp. 628				1/ 1
Roseitalea	Roseitalea porphyridii	#Algae			1/ 1
Oricola	Oricola thermophila				1/ 1
Parvibaculum	Parvibaculum lavamentivorans	#Waste			1/ 1
Pyruvatibacter	Pyruvatibacter mobilis	#Laboratory			1/ 1
Kaustia	Kaustia mangrovi				1/ 1	1/ 1
Candidatus Phaeomarinobacter	Candidatus Phaeomarinobacter ectocarpi				1/ 1
	Rhodobiaceae bacterium				1/ 1
Sinorhizobium	Sinorhizobium meliloti				8/ 8
	Sinorhizobium medicae				1/ 1
	Sinorhizobium fredii				3/ 3		1/ 3
	Sinorhizobium sp. RAC02				1/ 1
	Sinorhizobium americanum	#Plant			1/ 1
	Sinorhizobium sp. CCBAU 05631				1/ 1
	Sinorhizobium sojae				1/ 1		1/ 1
	Sinorhizobium alkalisoli				1/ 1		1/ 1
	Sinorhizobium mexicanum		1/ 1		1/ 1
	Sinorhizobium numidicum				1/ 1
	Sinorhizobium garamanticum				1/ 1
	Sinorhizobium kummerowiae				1/ 1
	Sinorhizobium terangae		1/ 1		1/ 1
Ensifer	Ensifer adhaerens	#Terrestrial			2/ 3
	Ensifer canadensis				1/ 1
	Ensifer sp. PDNC004				1/ 1
Agrobacterium	Agrobacterium fabrum				1/ 2
	Agrobacterium tumefaciens	#Plants			3/ 4
	Agrobacterium sp. RAC06				1/ 1
	Agrobacterium sp. 33MFTa1.1				1/ 1
	Agrobacterium larrymoorei				1/ 1
	Agrobacterium rubi	#Plant			1/ 1
	Agrobacterium vaccinii				1/ 1
	Agrobacterium vitis				2/ 2		1/ 2
	Agrobacterium salinitolerans	#Plant			1/ 1
	Agrobacterium pusense	#Plant			2/ 2
	Agrobacterium cucumeris				1/ 1
	Agrobacterium leguminum		1/ 1		1/ 1
Allorhizobium	Allorhizobium ampelinum				1/ 1
Rhizobium	Rhizobium etli	#Plants			5/ 5
	Rhizobium johnstonii				1/ 1
	Rhizobium leguminosarum	#Plants			4/ 4
	Rhizobium tropici	#Plant			1/ 1
	Rhizobium favelukesii	#Plant			1/ 1
	Rhizobium gallicum				1/ 1		1/ 1
	Rhizobium sp. N1341				1/ 1
	Rhizobium phaseoli				1/ 1
	Rhizobium sp. N731				1/ 1
	Rhizobium sp. S41				1/ 1
	Rhizobium sp. Kim5				1/ 1
	Rhizobium esperanzae	#Plant			1/ 1
	Rhizobium jaguaris	#Plant			1/ 1
	Rhizobium sp. 11515TR				1/ 1
	Rhizobium grahamii				1/ 1
	Rhizobium acidisoli	#Plant			1/ 1
	Rhizobium oryzihabitans				1/ 1
	Rhizobium indicum				1/ 1
	Rhizobium hidalgonense				1/ 1
	Rhizobium binae	#Plant			1/ 1
	Rhizobium lentis	#Plant			1/ 1
	Rhizobium bangladeshense	#Plant			1/ 1
	Rhizobium ruizarguesonis				1/ 1
	Rhizobium lusitanum				1/ 1		1/ 1
	Rhizobium rosettiformans	#Aquatic			1/ 1
	Rhizobium anhuiense				1/ 1
	Rhizobium sullae	#Plant			1/ 1
	Rhizobium laguerreae	#Plant			1/ 1
	Rhizobium rhododendri				1/ 1
	Rhizobium tumorigenes				1/ 1
	Rhizobium croatiense				1/ 1
	Rhizobium rhizogenes	#Plant			2/ 2
	Rhizobium brockwellii				1/ 1
	Rhizobium indigoferae				1/ 1
	Rhizobium sp. BT03				1/ 1
Neorhizobium	Neorhizobium galegae	#Plant			2/ 2
	Neorhizobium sp. SOG26				1/ 1
	Neorhizobium sp. NCHU2750				1/ 1
	Neorhizobium petrolearium	#Terrestrial	1/ 1		1/ 1
Pseudorhizobium	Pseudorhizobium banfieldiae				1/ 1
	Pseudorhizobium flavum	#Terrestrial			1/ 1
Liberibacter	Candidatus Liberibacter asiaticus
	Candidatus Liberibacter solanacearum
	Liberibacter crescens	#Plant			1/ 1
	Candidatus Liberibacter americanus
	Candidatus Liberibacter africanus
Shinella	Shinella sp. HZN7		1/ 1		1/ 1
	Shinella zoogloeoides	#Waste			1/ 1
	Shinella oryzae				1/ 1
	Shinella sumterensis				1/ 1
Georhizobium	Georhizobium profundi				1/ 1
Peteryoungia	Peteryoungia desertarenae				1/ 1
Hoeflea	Hoeflea sp. IMCC20628		1/ 1		1/ 1
Kaistia	Kaistia sp. 32K				1/ 1	1/ 1	1/ 1
Brucella	Brucella melitensis	#Mammals	7/ 7		7/ 7
	Brucella abortus		8/11		11/11
	Brucella suis		12/12		12/12
	Brucella ovis				1/ 1
	Brucella canis		5/ 5		5/ 5
	Brucella microti	#Organ	1/ 1		1/ 1
	Brucella pinnipedialis	#Organ	1/ 2		2/ 2
	Brucella ceti	#Organ	1/ 2		2/ 2
	Brucella vulpis	#Organ	1/ 1		1/ 1
	Brucella sp. 2002734562		1/ 1		1/ 1
	Brucella sp. 09RB8471		1/ 1		1/ 1
	Brucella intermedia	#Fluids			1/ 1
	Brucella inopinata	#Other	1/ 1		1/ 1
	Brucella anthropi	#Aquatic			2/ 2
	Brucella pseudogrignonensis	#Human			1/ 1
	Brucella pseudintermedia	#Human			1/ 1
	Brucella sp. JSBI001		1/ 1		1/ 1
Ochrobactrum	Ochrobactrum sp. MT180101		1/ 1		1/ 1
	Ochrobactrum sp. EEELCW01				1/ 1
	Ochrobactrum sp. BTU1				1/ 1
	Ochrobactrum quorumnocens				1/ 1
Pseudochrobactrum	Pseudochrobactrum algeriensis				1/ 1
Bradyrhizobium	Bradyrhizobium diazoefficiens	#Plants	1/ 1		1/ 1
	Bradyrhizobium japonicum	#Plant	2/ 2		2/ 2
	Bradyrhizobium sp. ORS 278		1/ 1		1/ 1
	Bradyrhizobium sp. BTAi1		1/ 1		1/ 1		1/ 1
	Bradyrhizobium cosmicum		1/ 1		1/ 1
	Bradyrhizobium oligotrophicum	#Plants	1/ 1		1/ 1
	Bradyrhizobium sp. CCGE-LA001		1/ 1		1/ 1
	Bradyrhizobium sp.	#Plants	1/ 1		1/ 1
	Bradyrhizobium icense		1/ 1		1/ 1
	Bradyrhizobium sp. ORS 285		1/ 1		1/ 1
	Bradyrhizobium sp. SK17				1/ 1
	Bradyrhizobium ottawaense		1/ 1		1/ 1
	Bradyrhizobium amphicarpaeae		1/ 1		1/ 1
	Bradyrhizobium guangdongense		1/ 1		1/ 1
	Bradyrhizobium guangzhouense		1/ 1		1/ 1
	Bradyrhizobium symbiodeficiens		1/ 1		1/ 1
	Bradyrhizobium betae	#Plant	1/ 1		1/ 1
	Bradyrhizobium arachidis		1/ 1		1/ 1
	Bradyrhizobium vignae	#Plant	1/ 1		1/ 1
	Bradyrhizobium elkanii	#Plant			1/ 2
	Bradyrhizobium daqingense	#Plants	1/ 1		1/ 1
	Bradyrhizobium septentrionale		1/ 1		1/ 1
[truncated: 4,559 more rows]

## Sheet: Isolation sources from BacDive
ID	Species	Culture collection number	Isolation source	Country	Continent	Category 1	Category 2	Category 3
159652	Abditibacterium utsteinense	DSM 105287, LMG 29911	Top surface sample consisting of weathered granite parent material, elevation 1382 m	Antarctica	Australia and Oceania	#Environmental	#Terrestrial	#Geologic
159652						#Climate	#Cold	#Alpine
219	Abiotrophia defectiva	DSM 9849, ATCC 49176, CIP 103242, SC 10, CCUG 27639	Human, Blood###blood of bacterial endocarditis patient	France	Europe	#Host Body Product	#Fluids	#Blood
219						#Infection	#Patient
219						#Infection	#Inflammation
219						#Infection	#Disease
219						#Host Body Product	#Fluids	#Blood
219						#Infection	#Patient
219						#Infection	#Inflammation
219						#Infection	#Disease
144952	Abiotrophia defectiva	CCUG 27280 A	Human pleural fluid	Sweden	Europe	#Host Body-Site	#Oral cavity and airways
144952						#Infection	#Patient
144952						#Host Body Product	#Oral cavity and Airways	#Pleural fluid
144952						#Host	#Human
145171	Abiotrophia defectiva	CCUG 27805	Human blood,bacteremia	France	Europe	#Infection	#Patient
145171						#Infection	#Disease
145171						#Host	#Microbial	#Bacteria
145171						#Host Body Product	#Fluids	#Blood
145171						#Host	#Human
145172	Abiotrophia defectiva	CCUG 27806	Human blood,endocarditis	France	Europe	#Infection	#Patient
145172						#Infection	#Inflammation
145172						#Host Body Product	#Fluids	#Blood
145172						#Host	#Human
145173	Abiotrophia defectiva	CCUG 27807	Human blood,endocarditis	France	Europe	#Infection	#Patient
145173						#Infection	#Inflammation
145173						#Host Body Product	#Fluids	#Blood
145173						#Host	#Human
145174	Abiotrophia defectiva	CCUG 27808	Human blood,endocarditis	France	Europe	#Infection	#Patient
145174						#Infection	#Inflammation
145174						#Host Body Product	#Fluids	#Blood
145174						#Host	#Human
145313	Abiotrophia defectiva	CCUG 28152	Human blood,73-yr-old male	Sweden	Europe	#Infection	#Patient
145313						#Host Body Product	#Fluids	#Blood
145313						#Host	#Human	#Male
145981	Abiotrophia defectiva	CCUG 30076	Human blood,valve operation	Sweden	Europe	#Infection	#Patient
145981						#Infection	#Medical environment	#Medical practice
145981						#Host Body Product	#Fluids	#Blood
145981						#Host	#Human
146223	Abiotrophia defectiva	CCUG 30642	Human eye,66-yr-old man,suspected endophthalmitis	Sweden	Europe	#Infection	#Patient
146223						#Infection	#Disease
146223						#Host Body-Site	#Organ	#Eye
146223						#Host	#Human	#Male
146761	Abiotrophia defectiva	CCUG 32076	Human	Sweden	Europe	#Host	#Human
147157	Abiotrophia defectiva	CCUG 32966 B	Human intrathoraxal infection	Sweden	Europe	#Infection	#Patient
147157						#Infection	#Disease
147157						#Host Body-Site	#Other	#Thoracic segment
147157						#Host	#Human
147409	Abiotrophia defectiva	CCUG 33542	Human eye (glaskroppsaspirat)	Sweden	Europe	#Infection	#Patient
147409						#Host Body-Site	#Organ	#Eye
147409						#Host	#Human
148055	Abiotrophia defectiva	CCUG 34739	Human blood	Sweden	Europe	#Host Body Product	#Fluids	#Blood
148055						#Host	#Human
148519	Abiotrophia defectiva	CCUG 35584	Human blood,endocarditis	Sweden	Europe	#Infection	#Patient
148519						#Infection	#Inflammation
148519						#Host Body Product	#Fluids	#Blood
148519						#Host	#Human
149144	Abiotrophia defectiva	CCUG 36937	Human blood,endocarditis,70-yr-old man	Sweden	Europe	#Infection	#Patient
149144						#Infection	#Inflammation
149144						#Host Body Product	#Fluids	#Blood
149144						#Host	#Human	#Male
149662	Abiotrophia defectiva	CCUG 38140	Human	Sweden	Europe	#Host	#Human
149983	Abiotrophia defectiva	CCUG 38793	Human blood,suspected endocarditis,found x4	Sweden	Europe	#Infection	#Patient
149983						#Infection	#Inflammation
149983						#Host Body Product	#Fluids	#Blood
149983						#Host	#Human
150007	Abiotrophia defectiva	CCUG 38830	Human pericardial fluid	Sweden	Europe	#Infection	#Patient
150007						#Host Body-Site	#Organ	#Heart
150007						#Host Body Product	#Fluids
150007						#Host	#Human
150039	Abiotrophia defectiva	CCUG 38904	Human blood culture,heart valve totally destroyed	Finland	Europe	#Infection	#Patient	#Blood culture
150039						#Host Body-Site	#Organ	#Heart
150039						#Host	#Human
150104	Abiotrophia defectiva	CCUG 38998	Human blood,sepsis,chills,fever 39.5ﾂｰC	Norway	Europe	#Infection	#Patient
150104						#Infection	#Inflammation
150104						#Host Body Product	#Fluids	#Blood
150104						#Host	#Human
150280	Abiotrophia defectiva	CCUG 39479	Human blood and cerebrospinal fluid,endocarditis	Denmark	Europe	#Infection	#Patient
150280						#Host Body Product	#Fluids	#Cerebrospinal fluid
150280						#Host Body Product	#Fluids	#Blood
150280						#Host	#Human
150286	Abiotrophia defectiva	CCUG 39499	Human tissue,hip	Sweden	Europe	#Infection	#Patient
150286						#Host	#Human
150539	Abiotrophia defectiva	CCUG 41537	Human vitreous body,80-yr-old patient	Sweden	Europe	#Infection	#Patient
150539						#Host Body-Site	#Organ	#Eye
150539						#Host	#Human
152179	Abiotrophia defectiva	CCUG 45983	Human blood,suspected endocarditis	Sweden	Europe	#Infection	#Patient
152179						#Infection	#Inflammation
152179						#Host Body Product	#Fluids	#Blood
152179						#Host	#Human
152186	Abiotrophia defectiva	CCUG 46001	Human blood	Sweden	Europe	#Host Body Product	#Fluids	#Blood
152186						#Host	#Human
152516	Abiotrophia defectiva	CCUG 46990 B	Human blood,68-yr-old woman	Sweden	Europe	#Infection	#Patient
152516						#Host Body Product	#Fluids	#Blood
152516						#Host	#Human	#Female
152552	Abiotrophia defectiva	CCUG 47045	Human vitreous body,77-yr-old female,keratitis	Sweden	Europe	#Infection	#Patient
152552						#Infection	#Disease
152552						#Host Body-Site	#Organ	#Eye
152552						#Host	#Human	#Female
152579	Abiotrophia defectiva	CCUG 47112	Human wound	Sweden	Europe	#Host Body-Site	#Other	#Wound
152579						#Host	#Human
153374	Abiotrophia defectiva	CCUG 49368	Human blood,66-yr-old man,endocarditis	Sweden	Europe	#Infection	#Patient
153374						#Infection	#Inflammation
153374						#Host Body Product	#Fluids	#Blood
153374						#Host	#Human	#Male
154020	Abiotrophia defectiva	CCUG 52016	Human blood	Norway	Europe	#Host Body Product	#Fluids	#Blood
154020						#Host	#Human
154929	Abiotrophia defectiva	CCUG 55745	Human blood,67-yr-old woman	Sweden	Europe	#Infection	#Patient
154929						#Host Body Product	#Fluids	#Blood
154929						#Host	#Human	#Female
155280	Abiotrophia defectiva	CCUG 57181	Human blood,3-yr-old male	Sweden	Europe	#Host	#Human	#Child
155280						#Infection	#Patient
155280						#Host Body Product	#Fluids	#Blood
155280						#Host	#Human	#Male
155432	Abiotrophia defectiva	CCUG 57749	Human hip prosthesis,70-yr-old woman	Sweden	Europe	#Infection	#Patient
155432						#Infection	#Medical environment	#Medical practice
155432						#Host	#Human	#Female
155940	Abiotrophia defectiva	CCUG 59700	Human blood,88-yr-old man	Sweden	Europe	#Infection	#Patient
155940						#Host Body Product	#Fluids	#Blood
155940						#Host	#Human	#Male
156779	Abiotrophia defectiva	CCUG 65103	Human blood,1-yr-old boy	Sweden	Europe	#Host	#Human	#Child
156779						#Infection	#Patient
156779						#Host Body Product	#Fluids	#Blood
156779						#Host	#Human	#Male
164352	Absicoccus porci	JCM 32769, KCTC 15747, KCTC 1574	pig faeces###Pig feces	Republic of Korea	Asia
164352
159837	Abyssibacter profundi	KCTC 52933, MCCC 1K03450, JCM 32025	From 1000m sea water###Seawater at a depth of 1000 m in the Mariana Trench###the seawater at a depth of 1000 m in the Mariana Trench at station MT1	International waters###Philippines	Asia	#Environmental	#Aquatic	#Marine
159837						#Environmental	#Aquatic	#Marine
159837						#Environmental	#Aquatic	#Marine
132558	Abyssicoccus albus	DSM 29158, CCTCC AB 2014213, YIM M12140, JCM 30296	Sediment from the Indian Ocean (1ﾂｰ 53.375' N 81ﾂｰ 04.978' E) at a depth of 4,481 m###deep sea sediment	Indian Ocean	Asia	#Environmental	#Aquatic	#Sediment
132558						#Environmental	#Aquatic	#Marine
132558						#Environmental	#Aquatic	#Sediment
132558						#Environmental	#Aquatic	#Marine
132478	Vallitalea guaymasensis	DSM 29592, JCM 30920	Biofilm sampled from a black smoker chimney at the Loki###methane-producing, hydro- carbon-degrading microbial consortium enriched from a black smoker at the Loki's Castle vent field, Arctic Mid-Ocean Ridge###chimney of a deep-sea black smoker, approximately 2400 m depth	Arctic Ocean		#Environmental	#Biofilm
132478						#Environmental	#Aquatic	#Hydrothermal vent
132478						#Environmental	#Biofilm
132478						#Environmental	#Aquatic	#Hydrothermal vent
132478						#Environmental	#Biofilm
132478						#Environmental	#Aquatic	#Hydrothermal vent
24718	Acanthopleuribacter pedis	DSM 28897, KCTC 12899, NBRC 101209	From chitone, `Acanthopleura japonica`###chiton <i>Acanthopleura japonica</i>	Japan	Asia	#Host	#Invertebrates (Other)	#Mollusca
24718						#Host	#Invertebrates (Other)	#Mollusca
7517	Acaricomes phytoseiuli	DSM 14247, CCUG 49701, NBRC 107788, CIP 109141, JCM 14300	Predatory mite, Phytoseiulus persimilis###From the predatory mite Phytoseiulus persimilis###predatory mite <I>Phytoseiulus persimilis</I>	Germany###Netherlands	Europe	#Host	#Arthropoda
7517						#Host	#Arthropoda
7517						#Host	#Arthropoda
7517						#Host	#Arthropoda
160325	Acerihabitans arboris	DSM 104038, KCTC 52622	Sap of plant	Republic of Korea	Asia
134101	Acetanaerobacterium elongatum	JCM 12359, AS 1.5012	wastewater			#Engineered	#Waste	#Wastewater
132028	Acetanaerobacterium sp.	DSM 102114	faeces from healthy human	United Kingdom	Europe	#Host Body Product	#Gastrointestinal tract	#Feces (Stool)
132028						#Host	#Human
169741	Acetatifactor aquisgranensis	DSM 110981	caecal content; SPF, female, C57BL/6J mouse	Germany	Europe
18089	Acetatifactor muris	DSM 23669, ATCC BAA-2170	cecal content of obese mouse	Germany	Europe	#Host Body Product	#Gastrointestinal tract	#Caecal content
18089						#Host	#Mammals	#Muridae (Mouse/Rat)
164491	Acetilactobacillus jinshanensis	JCM 33270, CICC 6269	solid-state vinegar culture###Solid-state vinegar culture of Zhenjiang aromatic vinegar	China	Asia
164491
6338	Acetitomaculum ruminis	DSM 5522, ATCC 43876	rumen, bovine	USA	North America	#Host Body-Site	#Organ	#Rumen
6338						#Host	#Mammals	#Bovinae (Cow, Cattle)
2764	Acetivibrio aldrichii	DSM 6159, ATCC 49358, OCM 112	wood-fermenting anaerobic digestor	USA	North America	#Host Body Product	#Plant	#Timber
2764						#Engineered	#Biodegradation	#Anaerobic digestor
2838	Clostridium alkalicellulosi	DSM 17461, VKM B-2349	deposits of soda lake	Russia	Asia	#Condition	#Alkaline
2838						#Environmental	#Aquatic	#Lake (large)
2838						#Engineered	#Waste	#Solid waste
17674	Acetivibrio cellulolyticus	DSM 1870, ATCC 33288, NRC 2248	sewage sludge	Canada	North America	#Engineered	#Waste	#Sewage sludge
2853	Acetivibrio clariflavus	DSM 19732, NBRC 101661, EBR 45	methanogenic sludge of a cellulose-degrading bioreactor	Japan	Asia	#Condition	#Anoxic (anaerobic)
2853						#Environmental	#Terrestrial	#Mud (Sludge)
2853						#Engineered	#Bioreactor
2853						#Engineered	#Biodegradation
17675	Acetivibrio ethanolgignens	DSM 3005, ATCC 33324	colon of pig with dysentery			#Host Body-Site	#Gastrointestinal tract	#Large intestine
17675						#Host	#Mammals	#Suidae (Pig,Swine)
17675						#Infection	#Disease
157972	Acetivibrio mesophilus	DSM 107956, CECT 9704	lab-scale biogas fermenter###lab scale biogas plant fed with maize silage	Germany	Europe	#Engineered	#Laboratory
157972						#Engineered	#Bioreactor
157972						#Engineered	#Industrial	#Plant (Factory)
157972						#Host	#Plants	#Herbaceous plants (Grass,Crops)
157972						#Engineered	#Laboratory
157972						#Engineered	#Bioreactor
157972						#Engineered	#Industrial	#Plant (Factory)
157972						#Host	#Plants	#Herbaceous plants (Grass,Crops)
132679	Acetivibrio saccincola	DSM 101079, CECT 9155	thermophilic (55 ﾂｰC) lab scale biogas plant	Germany	Europe	#Condition	#Thermophilic (>45ﾂｰC)
132679						#Engineered	#Laboratory
132679						#Engineered	#Industrial	#Plant (Factory)
132679						#Engineered	#Bioreactor
164132	Acetivibrio saccincola	JCM 31827, DSM 104321	Cellulose-degrading bacterial community inhabiting bovine manure compost on Ishigaki Island	Japan	Asia
2827	Acetivibrio straminisolvens	DSM 16021, IAM 15070, JCM 21531, NBRC 103399	Straw-degrading bacterial community###a bacterial community constructed from composting processes	Japan	Asia	#Environmental	#Microbial community
2827						#Engineered	#Biodegradation	#Composting
2827						#Environmental	#Microbial community
2827						#Engineered	#Biodegradation	#Composting
2827						#Environmental	#Microbial community
2827						#Engineered	#Biodegradation	#Composting
2728	Acetivibrio thermocellus	DSM 1313		USA	North America
2730	Acetivibrio thermocellus	DSM 2360, JCM 9323, ATCC 35609	Laboratory contamination###isolated from contaminated culture of <I>Clostridium thermocellum</I>, strain LQ8 (R.Y. Quinn)	USA	North America	#Host	#Microbial	#Bacteria
2730						#Engineered	#Laboratory	#Lab enrichment
2730						#Engineered	#Laboratory	#Contaminant
2730						#Host	#Microbial	#Bacteria
2730						#Engineered	#Laboratory	#Lab enrichment
2730						#Engineered	#Laboratory	#Contaminant
2731	Acetivibrio thermocellus	DSM 4150, ATCC 31549	cotton	USA	North America	#Host Body Product	#Plant	#Cotton (other fibres)
2731						#Engineered	#Industrial	#Engineered product
2731						#Host	#Plants	#Shrub (Scrub)
22965	Acetivibrio thermocellus	DSM 25991	hot spring soil sample	USA	North America	#Condition	#Thermophilic (>45ﾂｰC)
22965						#Environmental	#Terrestrial	#Soil
22965						#Environmental	#Aquatic	#Thermal spring
22966	Acetivibrio thermocellus	DSM 25992		USA	North America
131392	Acetoanaerobium pronyense	DSM 27512, JCM 19400	Carbonate chimney of the Prony Hydrothermal Field (PHF)###carbonaceous chimney of an alkaline hydrothermal field, 16.5 m below sea level	French Overseas###France	Europe	#Condition	#Thermophilic (>45ﾂｰC)
131392						#Condition	#Alkaline
131392						#Environmental	#Aquatic	#Thermal spring
131392						#Environmental	#Aquatic	#Hydrothermal vent
131392						#Condition	#Thermophilic (>45ﾂｰC)
131392						#Condition	#Alkaline
131392						#Environmental	#Aquatic	#Thermal spring
131392						#Environmental	#Aquatic	#Hydrothermal vent
2717	Acetoanaerobium sticklandii	DSM 519, ATCC 12662, CCUG 9281, JCM 1433, NCIMB 10654, BCRC 14485	mud water###black mud	USA	North America	#Environmental	#Terrestrial	#Mud (Sludge)
2717						#Environmental	#Terrestrial	#Mud (Sludge)
2717						#Environmental	#Terrestrial	#Mud (Sludge)
2	Acetobacter aceti	DSM 3508, ATCC 15973, NCIB 8621, CCUG 18122, LMG 1261-t1, LMG 1261 1, CCTM 3043, NBRC 14818, JCM 7641, BCRC 11688, CCM 3620, CECT 298, CGMCC 1.1809, CIP 103111, ICMP 8807, IFO 14818, LMD 23.1, LMG 1261, LMG 1504, NCCB 23001, NCIMB 8621, VTT E-042567, VTT E-97828	Food, Alcohol vinegar###Beech-wood shavings of vinegar plant###alcohol turned to vinegar			#Environmental	#Microbial community
2						#Engineered	#Food production
2						#Environmental	#Microbial community
2						#Engineered	#Food production
2						#Environmental	#Microbial community
2						#Engineered	#Food production
2						#Environmental	#Microbial community
2						#Engineered	#Food production
163091	Acetobacter aceti	JCM 21164, ATCC 12878, IAM 14350, LMG 1520, NCIMB 6656, NCTC 6656	Vinegar brews	Kenya	Africa
163298	Acetobacter aceti	JCM 25003, LMG 1506, LMG 5	Beer	Belgium	Europe
163300	Acetobacter aceti	JCM 25005, LMG 1535	Vinegar plant	Belgium	Europe
12	Acetobacter cerevisiae	DSM 14362, ATCC 23765, LMG 1625, NCIMB 8894, JCM 17273, CIP 107722, VTT E-042461	Beer###beer (ale) in storage	Canada	North America	#Engineered	#Food production	#Beverage
12						#Engineered	#Food production	#Fermented
12						#Engineered	#Food production	#Beverage
12						#Engineered	#Food production	#Fermented
12						#Engineered	#Food production	#Beverage
12						#Engineered	#Food production	#Fermented
136593	Acetobacter cerevisiae	CIP 58.66	Vinegar acidifier	France	Europe
136593
15	Acetobacter cibinongensis	DSM 15549, IFO 16605, JCM 11196, NBRC 16605, NRIC 0482, CIP 107380	Mountain soursop###Mountain soursop (<I>Annona montanae</I>)###fruit of montain soursop, <I>Annona montanae</I>	Indonesia	Asia	#Host Body-Site	#Plant	#Fruit (Seed)
15						#Host	#Plants	#Tree
15						#Host Body-Site	#Plant	#Fruit (Seed)
15						#Host	#Plants	#Tree
15						#Host Body-Site	#Plant	#Fruit (Seed)
15						#Host	#Plants	#Tree
10	Acetobacter estunensis	DSM 4493, ATCC 23753, CCUG 18130, IAM 14359, LMG 1626, NCIMB 8935, JCM 21172, BCRC 12953, CCM 3613, IFO 13751, NBRC 13751	Apple juice or cider or associated equipment###cider making	United Kingdom	Europe	#Engineered	#Food production	#Beverage
10						#Engineered	#Industrial
10						#Engineered	#Food production	#Fermented
10						#Engineered	#Food production	#Beverage
10						#Engineered	#Industrial
10						#Engineered	#Food production	#Fermented
23	Acetobacter fabarum	DSM 19596, LMG 24244	cocoa bean heap fermentation	Ghana	Africa	#Host Body-Site	#Plant	#Fruit (Seed)
23						#Engineered	#Food production
22	Acetobacter ghanensis	DSM 18895, LMG 23848	traditional heap fermentation of Ghanaian cocoa beans	Ghana	Africa	#Host Body-Site	#Plant	#Fruit (Seed)
22						#Engineered	#Food production	#Food
18	Acetobacter indonesiensis	DSM 15552, IFO 16471, JCM 10948, NBRC 16471, NRIC 0313, BCRC 17167, LMG 19824	Zirzak###rotten zirzak (fruit)	Indonesia	Asia	#Host Body-Site	#Plant	#Fruit (Seed)
18						#Host	#Plants	#Decomposing plant
18						#Host Body-Site	#Plant	#Fruit (Seed)
18						#Host	#Plants	#Decomposing plant
23488	Acetobacter indonesiensis	DSM 3805, NCIB 7215, ATCC 9432, CECT 474, LMG 1607, NCIMB 7125, NCIMB 8141, NCTC 7215, NRRL B-55, JCM 21170, IAM 14357, NCIMB 7215, NCIMB 8090	vinegar			#Condition	#Acidic
23488						#Engineered	#Food production	#Food
23488						#Engineered	#Food production	#Fermented
23488						#Condition	#Acidic
23488						#Engineered	#Food production	#Food
23488						#Engineered	#Food production	#Fermented
23489	Acetobacter lambici	DSM 27328, LMG 27439	fermenting lambic beer	Belgium	Europe	#Engineered	#Food production	#Beverage
23489						#Engineered	#Food production	#Fermented
9	Acetobacter lovaniensis	DSM 4491, ATCC 12875, CCUG 18127, IMET 10734, JCM 17121, LMD 31.2, LMG 1579, LMG 1617, NCIMB 8620, CCM 3606, ICMP 8610, IFO 13753, NBRC 13753, NCCB 31002	Sewage on soil###soil	Belgium	Europe	#Environmental	#Terrestrial	#Soil
9						#Environmental	#Terrestrial	#Soil
13	Acetobacter malorum	DSM 14337, CIP 108768, LMG 1746, JCM 17274, ATCC 14337, BCRC 17641, VTT E-042462	Food, Rotting apple###rotting apple	Belgium	Europe	#Host Body-Site	#Plant	#Fruit (Seed)
13						#Host Body-Site	#Plant	#Bark
13						#Host	#Plants	#Decomposing plant
13						#Host Body-Site	#Plant	#Fruit (Seed)
13						#Host Body-Site	#Plant	#Bark
13						#Host	#Plants	#Decomposing plant
13						#Host Body-Site	#Plant	#Fruit (Seed)
13						#Host Body-Site	#Plant	#Bark
13						#Host	#Plants	#Decomposing plant
132413	Acetobacter musti	DSM 23824, CECT 7722	Bobal grape must	Spain	Europe	#Host Body Product	#Plant	#Juice (natural)
132413						#Host	#Plants	#Shrub (Scrub)
132413						#Host Body-Site	#Plant	#Fruit (Seed)
132413						#Host Body Product	#Plant	#Juice (natural)
132413						#Host	#Plants	#Shrub (Scrub)
132413						#Host Body-Site	#Plant	#Fruit (Seed)
20	Acetobacter nitrogenifigens	DSM 23921, LMG 23498, MTCC 6912, JCM 33644, BCC 33377, BCRC 80095, NBRC 105050, NRIC 0976, TBRC 15	Kombucha tea	India	Asia	#Engineered	#Food production	#Beverage
20						#Engineered	#Food production	#Fermented
20						#Engineered	#Food production	#Beverage
20						#Engineered	#Food production	#Fermented
19	Acetobacter oeni	DSM 23926, CECT 5830, LMG 21952, CIP 109171	Food, Red wine###spoiled red wine	Portugal	Europe	#Engineered	#Food production	#Beverage
19						#Environmental	#Microbial community
19						#Engineered	#Food production	#Fermented
19						#Engineered	#Food production	#Beverage
19						#Environmental	#Microbial community
19						#Engineered	#Food production	#Fermented
132838	Acetobacter oeni	DSM 17891, CECT 5830, LMG 21952	Wine	Portugal	Europe	#Host Body-Site	#Plant	#Fruit (Seed)
132838						#Host	#Plants	#Shrub (Scrub)
132838						#Engineered	#Food production	#Fermented
132838						#Engineered	#Food production	#Beverage
161632	Acetobacter okinawensis	JCM 15829	Sugarcane (stem) (<I>Saccharum offcinarum</I>) in Okinawa,(2004)	Japan	Asia
163333	Acetobacter okinawensis	JCM 25146, KACC 19723, LMG 26457, NBRC 111467, NRIC 0658	Sugarcane (stem) (<I>Saccharum offcinarum</I>) in Okinawa,(2004)	Japan	Asia
163334	Acetobacter okinawensis	JCM 25147, NRIC 0659	Sugarcane (stem) (<I>Saccharum offcinarum</I>) in Okinawa,(2004)	Japan	Asia
163344	Acetobacter okinawensis	JCM 25387	Grape (<I>Vitis vinifera</I>) in Tottori,(2007)	Japan	Asia
163346	Acetobacter okinawensis	JCM 25390	Japanese plum (fruit) (<I>Prunus salicina</I>) in Tottori,(2007)	Japan	Asia
163348	Acetobacter okinawensis	JCM 25401	Oriental melon (fruit) (<I>Cucumis melo</I> var. <I>makuwa</I>) in Okayama,(2007)	Japan	Asia
163349	Acetobacter okinawensis	JCM 25402	Broad-leaf vetch (flower) (<I>Vicia amoena</I> in Okayama,(2007)	Japan	Asia
16	Acetobacter orientalis	DSM 15550, IFO 16606, JCM 1195, NBRC 16606, NRIC 0481, CIP 107379	Canna flower###Canna flower (<I>Canna hybrida</I>)###canna flower, <I>Canna hybrida</I>	Indonesia	Asia	#Host Body-Site	#Plant	#Flower
16						#Host	#Plants	#Herbaceous plants (Grass,Crops)
16						#Host Body-Site	#Plant	#Flower
16						#Host	#Plants	#Herbaceous plants (Grass,Crops)
16						#Host Body-Site	#Plant	#Flower
16						#Host	#Plants	#Herbaceous plants (Grass,Crops)
8	Acetobacter orleanensis	DSM 4492, ATCC 12876, CCUG 18126, IMET 10752, LMD 31.3, LMG 1282, LMG 1583, NCIMB 8622, PDDCC 8809, KCTC 12329, JCM 7639, BCRC 11568, CCM 3610, ICMP 8809, IFO 13752, NBRC 13752, NCCB 31003, VTT E-042463	Belgian bottled beer###beer	Belgium	Europe	#Host Body-Site	#Plant	#Fruit (Seed)
8						#Host	#Plants	#Herbaceous plants (Grass,Crops)
8						#Engineered	#Food production	#Fermented
8						#Engineered	#Food production	#Beverage
8						#Host Body-Site	#Plant	#Fruit (Seed)
8						#Host	#Plants	#Herbaceous plants (Grass,Crops)
8						#Engineered	#Food production	#Fermented
8						#Engineered	#Food production	#Beverage
8						#Host Body-Site	#Plant	#Fruit (Seed)
8						#Host	#Plants	#Herbaceous plants (Grass,Crops)
8						#Engineered	#Food production	#Fermented
8						#Engineered	#Food production	#Beverage
164536	Acetobacter oryzoeni	JCM 33371, KACC 21201	Korean rice wine vinegar	Republic of Korea	Asia
163331	Acetobacter papayae	JCM 25143, KACC 19722, LMG 26456, NBRC 111466, NRIC 0655	Papaya (fruit) (<I>Carica papaya</I>) in Okinawa,(2004)	Japan	Asia
163332	Acetobacter papayae	JCM 25144, NRIC 0656	Papaya (fruit) (<I>Carica papaya</I>) in Okinawa,(2004)	Japan	Asia
4	Acetobacter pasteurianus	DSM 3509, ATCC 33445, LMD 22.1, JCM 7640, BCRC 14145, CCM 2374, CCUG 18125, CGMCC 1.1810, CIP 103108, ICMP 8808, LMG 1262, NBRC 106471, NCCB 22001, NCIMB 12228, VTT E-97830, IMET 10733	Food, Beer###beer			#Host Body-Site	#Plant	#Fruit (Seed)
4						#Host	#Plants	#Herbaceous plants (Grass,Crops)
4						#Engineered	#Food production	#Fermented
4						#Engineered	#Food production	#Beverage
4						#Host Body-Site	#Plant	#Fruit (Seed)
4						#Host	#Plants	#Herbaceous plants (Grass,Crops)
4						#Engineered	#Food production	#Fermented
4						#Engineered	#Food production	#Beverage
4						#Host Body-Site	#Plant	#Fruit (Seed)
4						#Host	#Plants	#Herbaceous plants (Grass,Crops)
4						#Engineered	#Food production	#Fermented
4						#Engineered	#Food production	#Beverage
24	Acetobacter pasteurianus	DSM 2347, ATCC 12874, NCIB 8618, IFO 13755, JCM 25077, ATCC 12784, BCRC 12954, CCM 3615, CCUG 18131, KACC 19721, LMG 1635, NBRC 13755, NCCB 88049, NCCB 89009, NCIMB 8618, NRIC 0475	Ditch water	Netherlands	Europe
23459	Acetobacter pasteurianus	DSM 25273	viegar	Italy	Europe	#Engineered	#Food production	#Beverage
23459						#Engineered	#Food production	#Fermented
23459						#Condition	#Acidic
163093	Acetobacter pasteurianus	JCM 21167, ATCC 23758, IAM 14353, LMG 1598, NCIMB 6424, NCTC 6424	Brewers' yeasts and beer	United Kingdom	Europe
163337	Acetobacter persici	JCM 25330, KACC 19724, LMG 26458, NBRC 111468, NRIC 0961	Peach (fruit) (<I>Prunus persica</I>) in Tottori,(2007)	Japan	Asia
163338	Acetobacter persici	JCM 25332	Pomegranate (fruit) (<I>Punica granatum</I>) in Tottori,(2007)	Japan	Asia
11	Acetobacter pomorum	DSM 11825, LTH 2458, CIP 105762	Food, Apple vinegar###industrial cider vinegar fermentation	Germany	Europe	#Engineered	#Food production	#Beverage
11						#Engineered	#Industrial
11						#Engineered	#Food production	#Fermented
11						#Engineered	#Food production	#Beverage
11						#Engineered	#Industrial
11						#Engineered	#Food production	#Fermented
11						#Engineered	#Food production	#Beverage
11						#Engineered	#Industrial
11						#Engineered	#Food production	#Fermented
21	Acetobacter senegalensis	DSM 18889, LMG 23690	mango fruit <i>Mangifera indica</i> L.	Senegal	Africa	#Host Body-Site	#Plant	#Fruit (Seed)
131579	Acetobacter sp.	DSM 23823	Bobal grape must	Spain	Europe	#Host Body Product	#Plant	#Juice (natural)
131579						#Host	#Plants	#Shrub (Scrub)
131579						#Host Body-Site	#Plant	#Fruit (Seed)
148860	Acetobacter sp.	CCUG 36513	Industrial product,latex	Sweden	Europe	#Engineered	#Industrial	#Engineered product
157262	Acetobacter sp.	IMI 347433	pointed gourd	India	Asia	#Host	#Plants	#Herbaceous plants (Grass,Crops)
14	Acetobacter syzygii	DSM 15548, IFO 16604, JCM 11197, NBRC 16604, NRIC 0483, CIP 107378	Food, Fruit, Malay rose apple###Fruit of Malay rose apple (<I>Syzygium malaccense</I>)###fruit of Malay rose apple, <I>Syzygium malaccense</I>	Indonesia	Asia	#Host Body-Site	#Plant	#Fruit (Seed)
14						#Host	#Plants	#Tree
14						#Host Body-Site	#Plant	#Fruit (Seed)
14						#Host	#Plants	#Tree
14						#Host Body-Site	#Plant	#Fruit (Seed)
14						#Host	#Plants	#Tree
17	Acetobacter tropicalis	DSM 15551, IFO 16470, NBRC 16470, NRIC 0312, JCM 10947, BCRC 17166, LMG 19825	Coconut juice###coconut juice, <I>Cioccos nucifera</I>	Indonesia	Asia	#Host Body Product	#Plant	#Juice (natural)
17						#Host Body-Site	#Plant	#Fruit (Seed)
17						#Host Body Product	#Plant	#Juice (natural)
17						#Host Body-Site	#Plant	#Fruit (Seed)
163303	Acetobacter tropicalis	JCM 25084, NRIC 0321	Fruit (Lime)	Indonesia	Asia
5409	Acetobacterium bakii	DSM 8239	anaerobic sediment, paper mill waste water polluted pond	Russia	Europe	#Condition	#Anoxic (anaerobic)
5409						#Environmental	#Aquatic	#Sediment
5409						#Environmental	#Aquatic	#Pond (small)
5409						#Engineered	#Waste	#Industrial wastewater
5399	Acetobacterium carbinolicum	DSM 2925, WoProp 1	freshwater mud	Germany	Europe	#Environmental	#Terrestrial	#Mud (Sludge)
5399						#Environmental	#Aquatic	#Freshwater
24007	Acetobacterium carbinolicum subsp. kysingense	DSM 16427, ATCC BAA-990	anoxic black sediment from the brackish part of a estuary	Denmark	Europe	#Condition	#Anoxic (anaerobic)
24007						#Environmental	#Aquatic	#Sediment
24007						#Environmental	#Aquatic	#Estuary
24007						#Environmental	#Aquatic	#Brackish
5410	Acetobacterium dehalogenans	DSM 11527	sewage digester sludge	Germany	Europe	#Engineered	#Waste	#Sewage sludge
5410						#Engineered	#Biodegradation
5408	Acetobacterium fimetarium	DSM 8238	cattle manure	Russia	Europe	#Host Body Product	#Gastrointestinal tract	#Feces (Stool)
5408						#Host	#Mammals	#Bovinae (Cow, Cattle)
5400	Acetobacterium malicum	DSM 4132	ditch sediment	Germany	Europe	#Environmental	#Terrestrial	#Sediment
5407	Acetobacterium paludosum	DSM 8237	bog sediment	Russia	Europe	#Environmental	#Terrestrial	#Sediment
5407						#Environmental	#Terrestrial	#Wetland (Swamp)
5403	Acetobacterium sp.	DSM 2396, Gra EG 12	mud	Italy	Europe	#Environmental	#Terrestrial	#Mud (Sludge)
5404	Acetobacterium sp.	DSM 5193	anoxic sewage sludge	Germany	Europe	#Condition	#Anoxic (anaerobic)
5404						#Engineered	#Waste	#Sewage sludge
5405	Acetobacterium sp.	DSM 8909	anoxic sewage sludge	Germany	Europe	#Condition	#Anoxic (anaerobic)
5405						#Engineered	#Waste	#Sewage sludge
5406	Acetobacterium sp.	DSM 9077	anaerobic sewage sludge	Germany	Europe	#Condition	#Anoxic (anaerobic)
5406						#Engineered	#Waste	#Sewage sludge
5411	Acetobacterium tundrae	DSM 9173	tundra wetland soil	Russia	Europe	#Environmental	#Terrestrial	#Wetland (Swamp)
5411						#Environmental	#Terrestrial	#Tundra
5411						#Environmental	#Terrestrial	#Soil
5401	Acetobacterium wieringae	DSM 1911, ATCC 43740, JCM 2380	anaerobic sewage digester	Germany	Europe	#Condition	#Anoxic (anaerobic)
5401						#Engineered	#Waste	#Wastewater
5401						#Engineered	#Biodegradation	#Anaerobic digestor
5402	Acetobacterium woodii	DSM 1030, ATCC 29683, JCM 2381, WB 1	mud	USA	North America	#Environmental	#Terrestrial	#Mud (Sludge)
131580	Acetobacteroides hydrogenigenes	DSM 24657, CGMCC 1.5173, JCM 17603	Reed swamp in Qingdao###reed swamp	China	Asia	#Host	#Plants	#Herbaceous plants (Grass,Crops)
131580						#Environmental	#Terrestrial	#Wetland (Swamp)
131580						#Host	#Plants	#Herbaceous plants (Grass,Crops)
131580						#Environmental	#Terrestrial	#Wetland (Swamp)
5978	Acetohalobium arabaticum	DSM 5501, ATCC 49924	lagoons	Russia	Europe	#Environmental	#Aquatic
1580	Acetomicrobium flavidum	DSM 20664, ATCC 43122	sewage sludge			#Engineered	#Waste	#Sewage sludge
17779	Acetomicrobium hydrogeniformans	DSM 22491, ATCC BAA-1850	Oil production water###oil water separation unit effluent	USA	North America	#Engineered	#Waste	#Industrial wastewater
17779						#Engineered	#Waste	#Wastewater
17779						#Engineered	#Industrial	#Engineered product
17779						#Engineered	#Waste	#Industrial wastewater
17779						#Engineered	#Waste	#Wastewater
17779						#Engineered	#Industrial	#Engineered product
17777	Acetomicrobium mobile	DSM 13181, ATCC BAA-54, JCM 12221	Sludge of an anaerobic lagoon treating wool-scouring wastewater###The sludge of an anaerobic lagoon treating wool-scouring wastewater###wool-scouring wastewater treatment lagoon###anaerobic wool-scouring wastewater treatment lagoon	Uruguay	Middle and South America	#Engineered	#Waste	#Wastewater
17777						#Condition	#Anoxic (anaerobic)
17777						#Engineered	#Waste	#Industrial wastewater
17777						#Engineered	#Waste	#Wastewater
17777						#Condition	#Anoxic (anaerobic)
17777						#Engineered	#Waste	#Industrial wastewater
17777						#Engineered	#Waste	#Wastewater
17777						#Condition	#Anoxic (anaerobic)
17777						#Engineered	#Waste	#Industrial wastewater
17777						#Engineered	#Waste	#Wastewater
17777						#Condition	#Anoxic (anaerobic)
17777						#Engineered	#Waste	#Industrial wastewater
17778	Acetomicrobium thermoterrenum	DSM 13490, ACM 5076	Production water of a petroleum reservoir from the Redwash oilfield###production fluid from oil field	USA	North America	#Engineered	#Waste	#Wastewater
17778						#Engineered	#Industrial	#Oil reservoir
17778						#Engineered	#Built environment	#Container (Reservoir)
17778						#Engineered	#Industrial	#Engineered product
17778						#Engineered	#Waste	#Wastewater
17778						#Engineered	#Industrial	#Oil reservoir
17778						#Engineered	#Built environment	#Container (Reservoir)
17778						#Engineered	#Industrial	#Engineered product
17111	Acetonema longum	DSM 6540, ATCC 51454	gut, termite, <I>Pterotermes occidentis</I>	USA	North America	#Host Body-Site	#Gastrointestinal tract	#Stomach
17111						#Host	#Arthropoda	#Insecta
17112	Acetonema sp.	DSM 11382	termite	Republic of the Congo	Africa	#Host	#Arthropoda	#Insecta
159212	Acholeplasma equirhinis	DSM 106692, NCTC 14351, ATCC TSD-139	nasopharynx of a thoroughbred horse (Equus caballus)###nasopharyngeal swab of a horse	United Kingdom	Europe	#Infection	#Patient	#Swab
159212						#Host Body-Site	#Organ	#Nose
159212						#Host	#Mammals	#Equidae (Horse)
159212						#Infection	#Patient	#Swab
159212						#Host Body-Site	#Organ	#Nose
159212						#Host	#Mammals	#Equidae (Horse)
96	Acholeplasma laidlawii	DSM 19106	human choriocarcinoma cell line JAR	Germany	Europe	#Host	#Human
97	Acholeplasma laidlawii	DSM 23060, ATCC 23206, CIP 75.27, IFO (now NBRC) 14400, NCTC 10116, CCUG 32754	Environment, Sewage###sewage			#Engineered	#Waste	#Wastewater
97						#Engineered	#Waste	#Wastewater
154532	Achromobacter aegrifaciens	CCUG 54268	Human trachea,39-yr-old man	Sweden	Europe	#Infection	#Patient
154532						#Host Body-Site	#Oral cavity and airways	#Trachea
154532						#Host	#Human	#Male
156528	Achromobacter aegrifaciens	CCUG 62438, LMG 26852, CIP 110713	Human, Sputum###human sputum	United States of America###USA	North America	#Host Body Product	#Fluids	#Sputum
156528						#Host	#Human
156528						#Host Body Product	#Fluids	#Sputum
156528						#Host	#Human
156529	Achromobacter aegrifaciens	CCUG 62439, LMG 26853	Human sputum,cystic fibrosis	USA	North America	#Host Body Product	#Fluids	#Sputum
156529						#Infection	#Patient
156529						#Host	#Human
156529						#Infection	#Disease	#Cystic fibrosis
156530	Achromobacter aegrifaciens	CCUG 62440, LMG 26854	Human sputum	USA	North America	#Host Body Product	#Fluids	#Sputum
156530						#Host	#Human
156531	Achromobacter aegrifaciens	CCUG 62441, LMG 26855	Human sputum	USA	North America	#Host Body Product	#Fluids	#Sputum
156531						#Host	#Human
156532	Achromobacter aegrifaciens	CCUG 62442, LMG 26856	Human sputum,cystic fibrosis	USA	North America	#Host Body Product	#Fluids	#Sputum
156532						#Infection	#Patient
156532						#Host	#Human
156532						#Infection	#Disease	#Cystic fibrosis
156533	Achromobacter aegrifaciens	CCUG 62443, LMG 11300	Drinking water reservoir	Belgium	Europe	#Engineered	#Built environment	#Water reservoir (Aquarium/pool)
156533						#Environmental	#Aquatic	#Freshwater
156893	Achromobacter aegrifaciens	CCUG 66433	Human sputum,cystic fibrosis, 17-yr-old female	Sweden	Europe	#Host	#Human	#Child
156893						#Infection	#Patient
156893						#Infection	#Disease	#Cystic fibrosis
156893						#Host Body Product	#Fluids	#Sputum
156893						#Host	#Human	#Female
133323	Achromobacter aloeverae	LMG 29108, NBRC 111463, PCU 352, TISTR 2383	root of Aloe vera Burm.f.	Thailand	Asia	#Host Body-Site	#Plant	#Root (Rhizome)
133323						#Host	#Plants	#Herbaceous plants (Grass,Crops)
130142	Achromobacter animicus	DSM 29601, CCUG 61966, LMG 26690, CIP 110841	Human, Sputum, non-cystic fibrosis patient###Human sputum, non-cystic fibrosis patient###non-cystic fibrosis patient, sputum	United States of America###USA	North America	#Host Body Product	#Fluids	#Sputum
130142						#Infection	#Patient
130142						#Host Body Product	#Fluids	#Sputum
130142						#Infection	#Patient
130142						#Host Body Product	#Fluids	#Sputum
130142						#Infection	#Patient
156477	Achromobacter animicus	CCUG 61965, LMG 26689	Human sputum,cystic fibrosis	USA	North America	#Host Body Product	#Fluids	#Sputum
156477						#Infection	#Patient
156477						#Host	#Human
156477						#Infection	#Disease	#Cystic fibrosis
156478	Achromobacter animicus	CCUG 61967, LMG 26691	Human sputum,cystic fibrosis	USA	North America	#Host Body Product	#Fluids	#Sputum
156478						#Infection	#Patient
156478						#Host	#Human
156478						#Infection	#Disease	#Cystic fibrosis
156534	Achromobacter anxifer	CCUG 62444, LMG 26857, CIP 110712	Human, Sputum###human sputum, CF patient	United States of America###USA	North America	#Infection	#Patient
156534						#Infection	#Disease	#Cystic fibrosis
156534						#Host Body Product	#Fluids	#Sputum
156534						#Host	#Human
156534						#Infection	#Patient
156534						#Infection	#Disease	#Cystic fibrosis
156534						#Host Body Product	#Fluids	#Sputum
156534						#Host	#Human
156535	Achromobacter anxifer	CCUG 62445, LMG 26858	Sludge	Belgium	Europe	#Environmental	#Terrestrial	#Mud (Sludge)
157257	Achromobacter anxifer	CCUG 71677	Human sputum,cystic fibrosis,8-yr-old Male	Sweden	Europe	#Host	#Human	#Child
157257						#Infection	#Patient
157257						#Infection	#Disease	#Cystic fibrosis
157257						#Host Body Product	#Fluids	#Sputum
157257						#Host	#Human	#Male
303	Achromobacter deleyi	DSM 26072, CCUG 48135	Human sputum,cystic fibrosis patient###human sputum, cystic fibrosis patient	Sweden	Europe	#Host Body Product	#Fluids	#Sputum
303						#Host	#Human
303						#Infection	#Patient
303						#Infection	#Disease	#Cystic fibrosis
303						#Host Body Product	#Fluids	#Sputum
303						#Host	#Human
303						#Infection	#Patient
303						#Infection	#Disease	#Cystic fibrosis
140506	Achromobacter deleyi	LMG 3458, CCUG 62433	Mouse, lung autopsy sample###lung autopsy sample from mouse	Denmark	Europe	#Host Body-Site	#Oral cavity and airways	#Lung
140506						#Host	#Mammals	#Muridae (Mouse/Rat)
140506						#Host Body-Site	#Oral cavity and airways	#Lung
140506						#Host	#Mammals	#Muridae (Mouse/Rat)
317	Achromobacter denitrificans	DSM 11850	soil	Austria	Europe	#Environmental	#Terrestrial	#Soil
318	Achromobacter denitrificans	DSM 30026, ATCC 15173, NCTC 8582, CCUG 407, LMG 1231, CIP 77.15, JCM 5490, LMG 3510, CECT 449, BCRC 12838, BCRC 14342, CCM 3427, CGMCC 1.1800, IAM 12370, IFO 15125, JCM 9657, NBRC 15125, NCIMB 11961, VTT E-991293, NCIB 11961	Environment, Soil###soil			#Environmental	#Terrestrial	#Soil
318						#Environmental	#Terrestrial	#Soil
318						#Environmental	#Terrestrial	#Soil
318						#Environmental	#Terrestrial	#Soil
136807	Achromobacter denitrificans	CIP 60.83, CCUG 61949, LMG 1860, JCM 20672, IAM 12595	Human, Urine###Urine###Human,urine	France	Europe	#Host	#Human
136807						#Host Body Product	#Fluids	#Urine
136807						#Host	#Human
136807						#Host Body Product	#Fluids	#Urine
136807						#Host	#Human
136807						#Host Body Product	#Fluids	#Urine
137270	Achromobacter denitrificans	CIP 100140	Human, Peritoneal lavage	France	Europe
137270
137333	Achromobacter denitrificans	CIP 100142	Human, Blood	France	Europe
137333
137336	Achromobacter denitrificans	CIP 105844	Human, Blood	France	Europe
137336
138418	Achromobacter denitrificans	CIP 102277	Human, Blood	France	Europe
138418
141232	Achromobacter denitrificans	CCUG 307	Human wound,18-yr-old man	Sweden	Europe	#Infection	#Patient
141232						#Host Body-Site	#Other	#Wound
141232						#Host	#Human	#Male
141241	Achromobacter denitrificans	CCUG 366, LMG 3459, LMG 3342	Human pleural fluid	Denmark	Europe	#Host Body-Site	#Oral cavity and airways
141241						#Infection	#Patient
141241						#Host Body Product	#Oral cavity and Airways	#Pleural fluid
141241						#Host	#Human
141246	Achromobacter denitrificans	CCUG 379 A	Human urine,48-yr-old woman	Sweden	Europe	#Infection	#Patient
141246						#Host Body Product	#Fluids	#Urine
141246						#Host	#Human	#Female
141415	Achromobacter denitrificans	CCUG 1608 A	Human ear discharge	Sweden	Europe	#Infection	#Patient
141415						#Host Body-Site	#Organ	#Ear
141415						#Host	#Human
141496	Achromobacter denitrificans	CCUG 2368	Human wound	Sweden	Europe	#Host Body-Site	#Other	#Wound
141496						#Host	#Human
141589	Achromobacter denitrificans	CCUG 3353, IAM 12556, JCM 20635, LMG 3412, NCIMB 9387	Soil or water using allo-isocitrate as sole carbon source###Soil or water using Ls-alloisocitrate			#Environmental	#Terrestrial	#Soil
141589						#Environmental	#Terrestrial	#Soil
143451	Achromobacter denitrificans	CCUG 19225	Industrial cooling fluid	Sweden	Europe	#Engineered	#Industrial	#Cooling tower
145806	Achromobacter denitrificans	CCUG 29644	Human blood,56-yr-old man	Sweden	Europe	#Infection	#Patient
145806						#Host Body Product	#Fluids	#Blood
145806						#Host	#Human	#Male
147886	Achromobacter denitrificans	CCUG 34433	Human lung	Norway	Europe	#Host Body-Site	#Oral cavity and airways	#Lung
147886						#Host	#Human
152884	Achromobacter denitrificans	CCUG 47876	Human cerebrospinal fluid,traumatic skull op.	Sweden	Europe	#Infection	#Patient
152884						#Host Body Product	#Fluids	#Cerebrospinal fluid
152884						#Host	#Human
154536	Achromobacter denitrificans	CCUG 54280	Human sputum,20-yr-old woman	Sweden	Europe	#Infection	#Patient
154536						#Host Body Product	#Fluids	#Sputum
154536						#Host	#Human	#Female
156250	Achromobacter denitrificans	CCUG 60861	Human sputum,6?-yr-old patient,cystic fibrosis	Sweden	Europe	#Host	#Human	#Child
156250						#Infection	#Patient
156250						#Infection	#Disease	#Cystic fibrosis
156250						#Host Body Product	#Fluids	#Sputum
156250						#Host	#Human
156464	Achromobacter denitrificans	CCUG 61950, LMG 26680	Human sputum,cystic fibrosis	Belgium	Europe	#Host Body Product	#Fluids	#Sputum
156464						#Infection	#Patient
156464						#Host	#Human
156464						#Infection	#Disease	#Cystic fibrosis
162975	Achromobacter denitrificans	JCM 20641, IAM 12563, NCIMB 10771	Sewage, Telling Sewage works	United Kingdom	Europe
134918	Achromobacter dolens	CIP 110711, LMG 26840, CCUG 62421	Human, Sputum###human sputum, non-CF patient	United States of America###USA	North America	#Infection	#Patient
134918						#Host	#Human
134918						#Host Body Product	#Fluids	#Sputum
134918						#Infection	#Patient
134918						#Host	#Human
134918						#Host Body Product	#Fluids	#Sputum
134918						#Infection	#Patient
134918						#Host	#Human
134918						#Host Body Product	#Fluids	#Sputum
156522	Achromobacter dolens	CCUG 62422, LMG 26841	Human sputum,cystic fibrosis	USA	North America	#Host Body Product	#Fluids	#Sputum
156522						#Infection	#Patient
156522						#Host	#Human
156522						#Infection	#Disease	#Cystic fibrosis
156523	Achromobacter dolens	CCUG 62423, LMG 26842	Human	USA	North America	#Host	#Human
157181	Achromobacter dolens	CCUG 70224	Human sputum,cystic fibrosis,24-yr-old female	Sweden	Europe	#Infection	#Patient
157181						#Infection	#Disease	#Cystic fibrosis
157181						#Host Body Product	#Fluids	#Sputum
157181						#Host	#Human	#Female
322	Achromobacter insolitus	DSM 23807, CCUG 47057, LMG 6003, CIP 108202, API 201-3-84, Gilardi 3038	Human, Wound###Human wound,leg###human wound, leg			#Host Body-Site	#Limb	#Leg
322						#Host Body-Site	#Other	#Wound
322						#Host	#Human
322						#Host Body-Site	#Limb	#Leg
322						#Host Body-Site	#Other	#Wound
322						#Host	#Human
322						#Host Body-Site	#Limb	#Leg
322						#Host Body-Site	#Other	#Wound
322						#Host	#Human
136842	Achromobacter insolitus	CIP 102662	Human, Nodule	France	Europe
136842
147385	Achromobacter insolitus	CCUG 33504	Hospital sink	Sweden	Europe	#Infection	#Medical environment	#Clinic
147385						#Engineered	#Built environment	#Water reservoir (Aquarium/pool)
147385						#Engineered	#Built environment	#House
152561	Achromobacter insolitus	CCUG 47056, LMG 5997	Laboratory sink			#Engineered	#Laboratory
152561						#Engineered	#Built environment	#Water reservoir (Aquarium/pool)
152562	Achromobacter insolitus	CCUG 47058, LMG 6000	Human urine			#Host Body Product	#Fluids	#Urine
152562						#Host	#Human
152563	Achromobacter insolitus	CCUG 47059, LMG 5999	Human wound			#Host Body-Site	#Other	#Wound
152563						#Host	#Human
154942	Achromobacter insolitus	CCUG 55796	Human sputum,16-yr-old male,cystic fibrosis	Sweden	Europe	#Host	#Human	#Child
154942						#Infection	#Patient
154942						#Infection	#Disease	#Cystic fibrosis
154942						#Host Body Product	#Fluids	#Sputum
154942						#Host	#Human	#Male
155004	Achromobacter insolitus	CCUG 56040	Human sputum,16-yr-old male,cystic fibrosis	Sweden	Europe	#Host	#Human	#Child
155004						#Infection	#Patient
155004						#Infection	#Disease	#Cystic fibrosis
155004						#Host Body Product	#Fluids	#Sputum
155004						#Host	#Human	#Male
155015	Achromobacter insolitus	CCUG 56089	Human mucosa,75-yr-old man,cheek	Sweden	Europe	#Infection	#Patient
155015						#Host Body Product	#Oral cavity and Airways	#Mucus
155015						#Host	#Human	#Male
155038	Achromobacter insolitus	CCUG 56202	Human sputum,65-yr-old woman,cystic fibrosis	Sweden	Europe	#Infection	#Patient
155038						#Infection	#Disease	#Cystic fibrosis
155038						#Host Body Product	#Fluids	#Sputum
155038						#Host	#Human	#Female
156414	Achromobacter insolitus	CCUG 61621	Human wound,48-yr-old man,thumb	Sweden	Europe	#Infection	#Patient
156414						#Host Body-Site	#Limb	#Hand
156414						#Host Body-Site	#Other	#Wound
156414						#Host	#Human	#Male
136698	Achromobacter insuavis	CIP 110710, LMG 26845, CCUG 62426	Human, Sputum###Human sputum,non-CF patient	United States of America###USA	North America	#Infection	#Patient
136698						#Host	#Human
136698						#Host Body Product	#Fluids	#Sputum
136698						#Infection	#Patient
136698						#Host	#Human
136698						#Host Body Product	#Fluids	#Sputum
136698						#Infection	#Patient
136698						#Host	#Human
136698						#Host Body Product	#Fluids	#Sputum
136836	Achromobacter insuavis	CIP 110540	Human, Ear	France	Europe
136836
152626	Achromobacter insuavis	CCUG 47223, LMG 26847	Human sputum,heart-lung-transplanted	Sweden	Europe	#Infection	#Patient
152626						#Infection	#Medical environment	#Medical practice
152626						#Host Body Product	#Fluids	#Sputum
152626						#Host	#Human
152701	Achromobacter insuavis	CCUG 47413	Human sputum,60-yr-old woman	Sweden	Europe	#Infection	#Patient
152701						#Host Body Product	#Fluids	#Sputum
152701						#Host	#Human	#Female
156524	Achromobacter insuavis	CCUG 62425, LMG 26844	Human sputum,cystic fibrosis	Spain	Europe	#Host Body Product	#Fluids	#Sputum
156524						#Infection	#Patient
156524						#Host	#Human
156524						#Infection	#Disease	#Cystic fibrosis
156525	Achromobacter insuavis	CCUG 62427, LMG 26846	Human sputum	USA	North America	#Host Body Product	#Fluids	#Sputum
156525						#Host	#Human
156526	Achromobacter insuavis	CCUG 62428, LMG 7054	Swimming pool			#Engineered	#Built environment	#Water reservoir (Aquarium/pool)
156527	Achromobacter insuavis	CCUG 62429, LMG 26848	Human sputum,cystic fibrosis	USA	North America	#Host Body Product	#Fluids	#Sputum
156527						#Infection	#Patient
156527						#Host	#Human
156527						#Infection	#Disease	#Cystic fibrosis
140507	Achromobacter kerstersii	CCUG 62449, LMG 3441	soil			#Environmental	#Terrestrial	#Soil
140507						#Environmental	#Terrestrial	#Soil
130145	Achromobacter marplatensis	DSM 29603, CCUG 61968, LMG 26692, CIP 110843	Human, Sputum, non-cystic fibrosis patient###Human sputum, non-cystic fibrosis patient###non-cystic fibrosis patient, sputum	United States of America###USA	North America	#Host Body Product	#Fluids	#Sputum
130145						#Infection	#Patient
130145						#Host Body Product	#Fluids	#Sputum
130145						#Infection	#Patient
130145						#Host Body Product	#Fluids	#Sputum
130145						#Infection	#Patient
140854	Achromobacter marplatensis	CCUG 56371, CCM 7608, CECT 7342, LMG 26219, CIP 110817	Environment, Soil by selective enrichment with pentachlorophenol###Soil contaminated with pentachlorophenol###Soil	Argentina	Middle and South America	#Environmental	#Terrestrial	#Soil
140854						#Environmental	#Terrestrial	#Soil
140854						#Environmental	#Terrestrial	#Soil
156465	Achromobacter marplatensis	CCUG 61951, LMG 26682	Human sputum, cystic fibrosis patient	Belgium	Europe	#Infection	#Patient
156465						#Infection	#Disease	#Cystic fibrosis
156465						#Host Body Product	#Fluids	#Sputum
156465						#Host	#Human
156479	Achromobacter marplatensis	CCUG 61969, LMG 26693	Human sputum	USA	North America	#Host Body Product	#Fluids	#Sputum
156479						#Host	#Human
156480	Achromobacter marplatensis	CCUG 61970, LMG 26694	Human sputum	USA	North America	#Host Body Product	#Fluids	#Sputum
156480						#Host	#Human
130143	Achromobacter mucicolens	DSM 29602, LMG 26685, CCUG 61961, CIP 110844	Human, Sputum, non-cystic fibrosis patient###Human sputum, non-cystic fibrosis patient###non-cystic fibrosis patient, sputum	United States of America###USA	North America	#Host Body Product	#Fluids	#Sputum
130143						#Infection	#Patient
130143						#Host Body Product	#Fluids	#Sputum
130143						#Infection	#Patient
130143						#Host Body Product	#Fluids	#Sputum
130143						#Infection	#Patient
154540	Achromobacter mucicolens	CCUG 54301	Human sputum,13-yr-old boy	Sweden	Europe	#Host	#Human	#Child
154540						#Infection	#Patient
154540						#Host Body Product	#Fluids	#Sputum
154540						#Host	#Human	#Male
156473	Achromobacter mucicolens	CCUG 61960, LMG 26684	Human epiglottis swab	USA	North America	#Infection	#Patient
156473						#Infection	#Patient	#Swab
156473						#Host Body-Site	#Oral cavity and airways	#Throat
156473						#Host	#Human
156474	Achromobacter mucicolens	CCUG 61962, LMG 26686	Human sputum,cystic fibrosis	USA	North America	#Host Body Product	#Fluids	#Sputum
156474						#Infection	#Patient
156474						#Host	#Human
156474						#Infection	#Disease	#Cystic fibrosis
156475	Achromobacter mucicolens	CCUG 61963, LMG 26687	Human sputum	USA	North America	#Host Body Product	#Fluids	#Sputum
156475						#Host	#Human
156476	Achromobacter mucicolens	CCUG 61964, LMG 26688	Human sputum	USA	North America	#Host Body Product	#Fluids	#Sputum
156476						#Host	#Human
140508	Achromobacter pestifer	LMG 3431, CCUG 61959, ATCC 15445	Oil brine###oil-brine	Japan	Asia	#Condition	#Saline
140508						#Engineered	#Industrial	#Oil reservoir
140508						#Condition	#Saline
140508						#Engineered	#Industrial	#Oil reservoir
320	Achromobacter piechaudii	DSM 10342, ATCC 43552, CIP 60.75, IAM 12591, LMG 1873, JCM 20668, CGMCC 1.10399, NBRC 102461, NCTC 11970, CCUG 724, NBIMCC 557, Hugh 366-5	Human, Pharyngeal swab###pharyngeal swab	France	Europe	#Host Body-Site	#Oral cavity and airways
320						#Infection	#Patient	#Swab
320						#Host Body-Site	#Oral cavity and airways
320						#Infection	#Patient	#Swab
320						#Host Body-Site	#Oral cavity and airways
320						#Infection	#Patient	#Swab
146639	Achromobacter piechaudii	CCUG 31692	Human wound,amp.hip	Sweden	Europe	#Infection	#Patient
146639						#Host Body-Site	#Other	#Wound
146639						#Host	#Human
150250	Achromobacter piechaudii	CCUG 39388	Human sputum,80-yr-old woman	Sweden	Europe	#Infection	#Patient
150250						#Host Body Product	#Fluids	#Sputum
150250						#Host	#Human	#Female
150295	Achromobacter piechaudii	CCUG 39545	Human bronchial alveolar lavage,54-yr-old woman	Sweden	Europe	#Infection	#Patient
150295						#Infection	#Medical environment	#Medical practice
150295						#Host Body-Site	#Oral cavity and airways	#Lung
150295						#Host	#Human	#Female
150388	Achromobacter piechaudii	CCUG 39800	Human lens,33-yr-old man,keratitis	Sweden	Europe	#Infection	#Patient
150388						#Infection	#Inflammation
150388						#Host Body-Site	#Organ	#Eye
150388						#Host	#Human	#Male
150591	Achromobacter piechaudii	CCUG 41686	Human infection,71-yr-old man	Sweden	Europe	#Infection	#Patient
150591						#Infection	#Disease
150591						#Host	#Human	#Male
151612	Achromobacter piechaudii	CCUG 44449	Human choledochus secretion,61-yr-old woman	Sweden	Europe	#Infection	#Patient
151612						#Host Body-Site	#Gastrointestinal tract
151612						#Host	#Human	#Female
151709	Achromobacter piechaudii	CCUG 44691	Industrial hygiene control,VRB agar	Sweden	Europe	#Engineered	#Laboratory	#Defined media
151709						#Engineered	#Industrial
151995	Achromobacter piechaudii	CCUG 45484	Human bronchial alveolar lavage,70-yr-old man	Sweden	Europe	#Infection	#Patient
151995						#Infection	#Medical environment	#Medical practice
151995						#Host Body-Site	#Oral cavity and airways	#Lung
151995						#Host	#Human	#Male
152717	Achromobacter piechaudii	CCUG 47463	Human bronchial alveolar lavage,58-yr-old woman	Sweden	Europe	#Infection	#Patient
152717						#Infection	#Medical environment	#Medical practice
152717						#Host Body-Site	#Oral cavity and airways	#Lung
152717						#Host	#Human	#Female
156466	Achromobacter piechaudii	CCUG 61952, LMG 6101	Human,blood	United Kingdom	Europe	#Infection	#Patient
156466						#Host Body Product	#Fluids	#Blood
156466						#Host	#Human
156467	Achromobacter piechaudii	CCUG 61953, LMG 6103	Human,nose	United Kingdom	Europe	#Infection	#Patient
156467						#Host Body-Site	#Organ	#Nose
156467						#Host	#Human
130144	Achromobacter pulmonis	DSM 29617, CCUG 61972, LMG 26696, CIP 110842	Human, Sputum###human sputum, CF patient###cystic fibrosis patient, sputum	Belgium	Europe	#Host Body Product	#Fluids	#Sputum
130144						#Infection	#Patient
130144						#Infection	#Disease	#Cystic fibrosis
130144						#Host Body Product	#Fluids	#Sputum
130144						#Infection	#Patient
130144						#Infection	#Disease	#Cystic fibrosis
130144						#Host Body Product	#Fluids	#Sputum
130144						#Infection	#Patient
130144						#Infection	#Disease	#Cystic fibrosis
154048	Achromobacter pulmonis	CCUG 52128	Environmental control	Sweden	Europe	#Host	#Mammals	#Equidae (Horse)
156481	Achromobacter pulmonis	CCUG 61971, LMG 26788	Human sputum,cystic fibrosis	Belgium	Europe	#Host Body Product	#Fluids	#Sputum
156481						#Infection	#Patient
156481						#Host	#Human
156481						#Infection	#Disease	#Cystic fibrosis
156482	Achromobacter pulmonis	CCUG 61973, LMG 26697	Human sputum,cystic fibrosis	Belgium	Europe	#Host Body Product	#Fluids	#Sputum
156482						#Infection	#Patient
156482						#Host	#Human
156482						#Infection	#Disease	#Cystic fibrosis
309	Achromobacter ruhlandii	DSM 653, ATCC 15749, CCUG 38886, LMG 1866, JCM 20676, CGMCC 1.10394, CIP 77.26, IAM 12600, IAM 12693, IAM 12694, JCM 20751, JCM 20752, NCIMB 11475, VKM B-1333, CCM 7494	Environment, Soil###soil	USA	North America	#Environmental	#Terrestrial	#Soil
309						#Environmental	#Terrestrial	#Soil
309						#Environmental	#Terrestrial	#Soil
154204	Achromobacter ruhlandii	CCUG 52730	Human sputum,50-yr-old woman	Sweden	Europe	#Infection	#Patient
154204						#Host Body Product	#Fluids	#Sputum
154204						#Host	#Human	#Female
154413	Achromobacter ruhlandii	CCUG 53465	Human synovial fluid,81-yr-old man,prosthesis	Sweden	Europe	#Infection	#Patient
154413						#Host Body Product	#Fluids	#Synovial fluid
154413						#Host	#Human	#Male
156468	Achromobacter ruhlandii	CCUG 61954, LMG 1864, JCM 20746, CDC B7076, GIFU 956, IAM 12687	Ear discharge###Human,ear discharge	Japan	Asia	#Infection	#Patient
156468						#Host Body-Site	#Organ	#Ear
156468						#Host	#Human
156468						#Infection	#Patient
156468						#Host Body-Site	#Organ	#Ear
156468						#Host	#Human
156469	Achromobacter ruhlandii	CCUG 61955, LMG 3328, CIP 21.75	Human,blood	France	Europe	#Infection	#Patient
156469						#Host Body Product	#Fluids	#Blood
156469						#Host	#Human
156515	Achromobacter ruhlandii	CCUG 62287	Human sputum,cystic fibrosis patient	Denmark	Europe	#Infection	#Patient
156515						#Infection	#Disease	#Cystic fibrosis
156515						#Host Body Product	#Fluids	#Sputum
156515						#Host	#Human
156655	Achromobacter ruhlandii	CCUG 63915	Human sputum,36-yr-old male	Sweden	Europe	#Infection	#Patient
156655						#Host Body Product	#Fluids	#Sputum
156655						#Host	#Human	#Male
311	Achromobacter sp.	DSM 30031, ATCC 337, CCUG 228, NCTC 3233	ropy milk			#Environmental	#Microbial community
311						#Engineered	#Food production	#Dairy product
311						#Environmental	#Microbial community
311						#Engineered	#Food production	#Dairy product
312	Achromobacter sp.	DSM 30128	soil			#Environmental	#Terrestrial	#Soil
313	Achromobacter sp.	DSM 21681	activated sludge of the municipal sewage treatment plant Mﾃｼnster-Coerde	Germany	Europe	#Engineered	#Waste	#Water treatment plant
313						#Engineered	#Waste	#Activated sludge
314	Achromobacter sp.	DSM 22896		USA	North America
315	Achromobacter sp.	DSM 22913	soil	French Polynesia	Australia and Oceania	#Environmental	#Terrestrial	#Soil
22903	Achromobacter sp.	DSM 26587	soil contaminated with polychlorinated biphenyls	Czech Republic	Europe	#Environmental	#Terrestrial	#Soil
22903						#Engineered	#Contamination
23815	Achromobacter sp.	DSM 28457, CN 15	water, oxidation pond, tailings Bozinta	Romania	Europe	#Environmental	#Aquatic	#Pond (small)
143153	Achromobacter sp.	CCUG 17510	Soil	France	Europe	#Environmental	#Terrestrial	#Soil
153013	Achromobacter sp.	CCUG 48279	Human ear,extern otitis	Norway	Europe	#Infection	#Patient
153013						#Infection	#Disease
153013						#Host Body-Site	#Organ	#Ear
153013						#Host	#Human
154621	Achromobacter sp.	CCUG 54610	Human eye lens,16-yr-old boy	Sweden	Europe	#Infection	#Patient
154621						#Host Body-Site	#Organ	#Eye
154621						#Host	#Human	#Male
161865	Achromobacter sp.	JCM 16718, KACC 14528	Soil of a ginseng field	Republic of Korea	Asia
162299	Achromobacter sp.	JCM 18799	Soil	Japan	Asia
162794	Achromobacter sp.	JCM 20167, IAM 1446	Oil brine	Japan	Asia
321	Achromobacter spanius	DSM 11386	soil	Germany	Europe	#Environmental	#Terrestrial	#Soil
323	Achromobacter spanius	CIP 108199, DSM 23806, CCUG 47062, LMG 5911, API 198-2-84	Human, Blood###human blood			#Host Body Product	#Fluids	#Blood
323						#Host	#Human
323						#Host Body Product	#Fluids	#Blood
323						#Host	#Human
323						#Host Body Product	#Fluids	#Blood
323						#Host	#Human
137206	Achromobacter spanius	CIP 102201		France	Europe
144353	Achromobacter spanius	CCUG 24722, LMG 14525		USA	North America
146580	Achromobacter spanius	CCUG 31491		Norway	Europe
153058	Achromobacter spanius	CCUG 48395	Human sputum,52-yr-old woman	Sweden	Europe	#Infection	#Patient
153058						#Host Body Product	#Fluids	#Sputum
153058						#Host	#Human	#Female
156470	Achromobacter spanius	CCUG 61956, LMG 26683	Human,ear discharge	Belgium	Europe	#Infection	#Patient
156470						#Host Body-Site	#Organ	#Ear
156470						#Host	#Human
168915	Achromobacter veterisilvae	LMG 30378, CCUG 71558	Soil sample with pH 3.5 collected from 10cm depth of a mixed deciduous forest	Belgium	Europe
298	Achromobacter xylosoxidans	DSM 6388	<I>Bacillus</I> culture	Germany	Europe	#Host	#Microbial	#Bacteria
298						#Engineered	#Laboratory	#Lab enrichment
299	Achromobacter xylosoxidans	DSM 11852	soil	Austria	Europe	#Environmental	#Terrestrial	#Soil
130853	Achromobacter xylosoxidans	DSM 29570	marine sediment	India	Asia	#Environmental	#Aquatic	#Sediment
130853						#Environmental	#Aquatic	#Marine
136809	Achromobacter xylosoxidans	CIP 101719	Human, Blood	France	Europe
136809
136823	Achromobacter xylosoxidans	CIP 61.20, NBIMCC 151, CCUG 723, LMG 3439, IAM 12598, JCM 20674, GIFU 1055	Environment, Antiseptic solution, quaternair ammonium###Antiseptic solution,quaternair ammonium	France	Europe	#Engineered	#Industrial	#Engineered product
136823						#Engineered	#Industrial	#Engineered product
136824	Achromobacter xylosoxidans	CIP 100029	Human, Blood	France	Europe
136824
136827	Achromobacter xylosoxidans	CIP 100005	Human, Blood	France	Europe
136827
136839	Achromobacter xylosoxidans	CIP 102274	Human, Sputum	France	Europe
136839
136840	Achromobacter xylosoxidans	CIP 102498	Human, Bile	France	Europe
136840
136847	Achromobacter xylosoxidans	CIP 102041	Human, Sputum	France	Europe
136847
136851	Achromobacter xylosoxidans	CIP 104044	Human, Skin	France	Europe
136851
136859	Achromobacter xylosoxidans	CIP 101902	Human, Pleural fluid	France	Europe
136859
136861	Achromobacter xylosoxidans	CIP 104045	Human, Lung	France	Europe
136861
136862	Achromobacter xylosoxidans	CIP 104124	Human, Blood	France	Europe
136862
136863	Achromobacter xylosoxidans	CIP 105843	Human, Ear pus	France	Europe
136863
136867	Achromobacter xylosoxidans	CIP 102288	Human, Skin	France	Europe
136867
136868	Achromobacter xylosoxidans	CIP 102198	Human, Ear	Algeria	Africa
136868
136869	Achromobacter xylosoxidans	CIP 103961, ATCC 9220, NCTC 8764, CCUG 2349, LMG 3512, LMG 3468	Sepsis###Human blood	United Kingdom	Europe	#Host Body Product	#Fluids	#Blood
136869						#Host	#Human
136869						#Host Body Product	#Fluids	#Blood
136869						#Host	#Human
136870	Achromobacter xylosoxidans	CIP 103938	Blood	France	Europe
136870
136871	Achromobacter xylosoxidans	CIP 100117	Human, Dog bite	France	Europe
136871
137238	Achromobacter xylosoxidans	CIP 102236	Human, Sputum	France	Europe
137238
137436	Achromobacter xylosoxidans	CIP 102630	Human, Sputum	France	Europe
137436
137451	Achromobacter xylosoxidans	CIP 102744	Human, Blood	France	Europe
137451
137546	Achromobacter xylosoxidans	CIP 102768	Human, Trachea	France	Europe
137546
137633	Achromobacter xylosoxidans	CIP 102062	Human, Blood	France	Europe
137633
138417	Achromobacter xylosoxidans	CIP 102864	Human	France	Europe
138417
141242	Achromobacter xylosoxidans	CCUG 367		Denmark	Europe
141290	Achromobacter xylosoxidans	CCUG 716	Hospital environment,floor	Sweden	Europe	#Infection	#Medical environment	#Clinic
141290						#Engineered	#Built environment	#House
141346	Achromobacter xylosoxidans	CCUG 1142	Human ear,chronic infection	Sweden	Europe	#Infection	#Patient
141346						#Infection	#Disease
141346						#Host Body-Site	#Organ	#Ear
141346						#Host	#Human
141367	Achromobacter xylosoxidans	CCUG 1205	Human cerebrospinal fluid	Spain	Europe	#Infection	#Patient
141367						#Host Body Product	#Fluids	#Cerebrospinal fluid
141367						#Host	#Human
141418	Achromobacter xylosoxidans	CCUG 1668	Human ear (discharge)	Sweden	Europe	#Infection	#Patient
141418						#Host Body-Site	#Organ	#Ear
141418						#Host	#Human
141477	Achromobacter xylosoxidans	CCUG 2160	Human wound,pediatric	Germany	Europe	#Infection	#Patient
141477						#Host Body-Site	#Other	#Wound
141477						#Host	#Human
141483	Achromobacter xylosoxidans	CCUG 2203	Human ear,45-yr-old woman,chronic otitis	Sweden	Europe	#Infection	#Patient
141483						#Infection	#Disease
141483						#Host Body-Site	#Organ	#Ear
141483						#Host	#Human	#Female
142343	Achromobacter xylosoxidans	CCUG 11894	Human blood,dialysis patient w/pneumonia	Sweden	Europe	#Infection	#Patient
142343						#Infection	#Inflammation
142343						#Host Body Product	#Fluids	#Blood
142343						#Host	#Human
142779	Achromobacter xylosoxidans	CCUG 14603	Water	France	Europe	#Environmental	#Aquatic
142780	Achromobacter xylosoxidans	CCUG 14608	Human,nosocomial epidemic	France	Europe	#Infection	#Patient
142780						#Infection	#Disease
142780						#Host	#Human
145154	Achromobacter xylosoxidans	CCUG 27767 B		Sweden	Europe
147214	Achromobacter xylosoxidans	CCUG 33068	Human sputum,45-yr-old man	Sweden	Europe	#Infection	#Patient
147214						#Host Body Product	#Fluids	#Sputum
147214						#Host	#Human	#Male
149224	Achromobacter xylosoxidans	CCUG 37295	Human trachea,78-yr-old man	Sweden	Europe	#Infection	#Patient
149224						#Host Body-Site	#Oral cavity and airways	#Trachea
149224						#Host	#Human	#Male
150714	Achromobacter xylosoxidans	CCUG 42034	Human urine,15-yr-old male	Sweden	Europe	#Infection	#Patient
150714						#Host Body Product	#Fluids	#Urine
150714						#Host	#Human	#Male
150731	Achromobacter xylosoxidans	CCUG 42111	Human sputum,78-yr-old woman	Sweden	Europe	#Infection	#Patient
150731						#Host Body Product	#Fluids	#Sputum
150731						#Host	#Human	#Female
151658	Achromobacter xylosoxidans	CCUG 44552	Human sputum,79-yr-old woman	Sweden	Europe	#Infection	#Patient
151658						#Host Body Product	#Fluids	#Sputum
151658						#Host	#Human	#Female
152509	Achromobacter xylosoxidans	CCUG 46971	Human sputum,80-yr-old woman	Sweden	Europe	#Infection	#Patient
152509						#Host Body Product	#Fluids	#Sputum
152509						#Host	#Human	#Female
152571	Achromobacter xylosoxidans	CCUG 47074	Human sputum,heart transplanted	Sweden	Europe	#Infection	#Patient
152571						#Infection	#Medical environment	#Medical practice
152571						#Host Body Product	#Fluids	#Sputum
152571						#Host	#Human
152684	Achromobacter xylosoxidans	CCUG 47354	Human sputum,heart-lung transplanted	Sweden	Europe	#Infection	#Patient
152684						#Infection	#Medical environment	#Medical practice
152684						#Host Body Product	#Fluids	#Sputum
152684						#Host	#Human
152776	Achromobacter xylosoxidans	CCUG 47596	Human cystic fibrosis,21-yr-old female	Austria	Europe	#Infection	#Patient
152776						#Infection	#Disease	#Cystic fibrosis
152776						#Host	#Human	#Female
152828	Achromobacter xylosoxidans	CCUG 47723	Equine bronchoalveolar lavage,suspected sinusitis	Ireland	Europe	#Host Body-Site	#Oral cavity and airways
152828						#Host	#Mammals	#Equidae (Horse)
154348	Achromobacter xylosoxidans	CCUG 53197	Human sputum,52-yr-old woman	Sweden	Europe	#Infection	#Patient
154348						#Host Body Product	#Fluids	#Sputum
154348						#Host	#Human	#Female
154449	Achromobacter xylosoxidans	CCUG 53665	Human sputum,89-yr-old woman	Sweden	Europe	#Infection	#Patient
154449						#Host Body Product	#Fluids	#Sputum
154449						#Host	#Human	#Female
155054	Achromobacter xylosoxidans	CCUG 56295	Human sputum,27-yr-old man	Sweden	Europe	#Infection	#Patient
155054						#Host Body Product	#Fluids	#Sputum
155054						#Host	#Human	#Male
155276	Achromobacter xylosoxidans	CCUG 57172	Human bronchioalveolar lavage,50-yr-old man	Sweden	Europe	#Infection	#Patient
155276						#Infection	#Medical environment	#Medical practice
155276						#Host Body-Site	#Oral cavity and airways	#Lung
155276						#Host	#Human	#Male
155881	Achromobacter xylosoxidans	CCUG 59527	Human sputum,73-yr-old woman	Sweden	Europe	#Infection	#Patient
155881						#Host Body Product	#Fluids	#Sputum
155881						#Host	#Human	#Female
155975	Achromobacter xylosoxidans	CCUG 59837	Human tracheostoma,35-yr-old woman	Sweden	Europe	#Infection	#Patient
155975						#Host Body-Site	#Oral cavity and airways
155975						#Host	#Human	#Female
156009	Achromobacter xylosoxidans	CCUG 60034	Human sputum,38-yr-old Female	Sweden	Europe	#Infection	#Patient
156009						#Host Body Product	#Fluids	#Sputum
156009						#Host	#Human	#Female
156412	Achromobacter xylosoxidans	CCUG 61615	Human blood,71-yr-old man	Sweden	Europe	#Infection	#Patient
156412						#Host Body Product	#Fluids	#Blood
156412						#Host	#Human	#Male
156471	Achromobacter xylosoxidans	CCUG 61957, LMG 1865	Soil	Japan	Asia	#Environmental	#Terrestrial	#Soil
156472	Achromobacter xylosoxidans	CCUG 61958, LMG 3466	Human cerebral tissue,autopsy	Denmark	Europe	#Infection	#Patient
156472						#Host	#Human
157260	Achromobacter xylosoxidans	CCUG 72784	Human sputum,cystic fibrosis,44-yr-old Female	Sweden	Europe	#Infection	#Patient
157260						#Infection	#Disease	#Cystic fibrosis
157260						#Host Body Product	#Fluids	#Sputum
157260						#Host	#Human	#Female
166058	Achromobacter xylosoxidans	JCM 9787	Soil from the Arakawa River,by enrichment with biphenyl as the sole source of carbon and energy	Japan	Asia
297	Achromobacter xylosoxidans	DSM 2402, ATCC 27061, DSM 10346, NRRL 84082, CCUG 56438, CIP 71.32, NCTC 10807, LMG 1863, CCM 2741, IFO 15126, NCIMB 12033, JCM 9659, CCUG 12689, CECT 467, CECT 927, IAM 12684, NBRC 15126, NRRL B-4082, NCIB 12033	Human ear###ear discharge	Japan	Asia	#Host Body Product	#Fluids
297						#Host Body-Site	#Organ	#Ear
297						#Host Body Product	#Fluids
297						#Host Body-Site	#Organ	#Ear
297						#Host Body Product	#Fluids
297						#Host Body-Site	#Organ	#Ear
297						#Host Body Product	#Fluids
297						#Host Body-Site	#Organ	#Ear
300	Achromobacter xylosoxidans subsp. xylosoxidans	DSM 26050, CCUG 48584	Human sputum,cystic fibrosis,29-yr-old woman###human sputum, cystic fibrosis , 29-year-old woman	Sweden	Europe	#Host Body Product	#Fluids	#Sputum
300						#Host	#Human	#Female
300						#Infection	#Disease	#Cystic fibrosis
300						#Host Body Product	#Fluids	#Sputum
300						#Host	#Human	#Female
300						#Infection	#Disease	#Cystic fibrosis
301	Achromobacter xylosoxidans subsp. xylosoxidans	DSM 26051, CCUG 48684	Human sputum,30-yr-old woman,cystic fibrosis###human sputum,30-year-old woman, cystic fibrosis	Sweden	Europe	#Host Body Product	#Fluids	#Sputum
301						#Host	#Human	#Female
301						#Infection	#Disease	#Cystic fibrosis
301						#Host Body Product	#Fluids	#Sputum
301						#Host	#Human	#Female
301						#Infection	#Disease	#Cystic fibrosis
302	Achromobacter xylosoxidans subsp. xylosoxidans	DSM 26088, CCUG 42363	Human sputum,18-yr-old male,cystic fibrosis###human sputum, 18-yr-old male cystic fibrosis patient	Sweden	Europe	#Host Body Product	#Fluids	#Sputum
302						#Host	#Human	#Male
302						#Infection	#Patient
302						#Infection	#Disease	#Cystic fibrosis
302						#Host Body Product	#Fluids	#Sputum
302						#Host	#Human	#Male
302						#Infection	#Patient
302						#Infection	#Disease	#Cystic fibrosis
304	Achromobacter xylosoxidans subsp. xylosoxidans	DSM 26073, CCUG 48386	Human sputum,30-yr-old woman,cystic fibrosis###human sputum, 30-yr-old female cystic fibrosis patient	Sweden	Europe	#Host Body Product	#Fluids	#Sputum
304						#Host	#Human	#Female
304						#Infection	#Patient
304						#Infection	#Disease	#Cystic fibrosis
304						#Host Body Product	#Fluids	#Sputum
304						#Host	#Human	#Female
304						#Infection	#Patient
304						#Infection	#Disease	#Cystic fibrosis
305	Achromobacter xylosoxidans subsp. xylosoxidans	DSM 26089, CCUG 45179	Human sputum,cystic fibrosis###human sputum of a cystic fibrosis patient	Austria	Europe	#Host Body Product	#Fluids	#Sputum
305						#Host	#Human
305						#Infection	#Patient
305						#Infection	#Disease	#Cystic fibrosis
305						#Host Body Product	#Fluids	#Sputum
305						#Host	#Human
305						#Infection	#Patient
305						#Infection	#Disease	#Cystic fibrosis
306	Achromobacter xylosoxidans subsp. xylosoxidans	DSM 26101, CCUG 41513	Human sputum,26-yr-old patient,cystic fibrosis###human sputum, 26 year old cystic fibrosis patient	Austria	Europe	#Host Body Product	#Fluids	#Sputum
306						#Host	#Human
306						#Infection	#Patient
306						#Infection	#Disease	#Cystic fibrosis
306						#Host Body Product	#Fluids	#Sputum
306						#Host	#Human
306						#Infection	#Patient
306						#Infection	#Disease	#Cystic fibrosis
307	Achromobacter xylosoxidans subsp. xylosoxidans	DSM 26102, CCUG 56600	Human sputum,34-yr-old woman,cystic fibrosis###human sputum, 34-year old cystic fibrosis patient, female	Sweden	Europe	#Host Body Product	#Fluids	#Sputum
307						#Host	#Human	#Female
307						#Infection	#Patient
307						#Infection	#Disease	#Cystic fibrosis
307						#Host Body Product	#Fluids	#Sputum
307						#Host	#Human	#Female
307						#Infection	#Patient
307						#Infection	#Disease	#Cystic fibrosis
308	Achromobacter xylosoxidans subsp. xylosoxidans	DSM 26161, CCUG 48331	Human sputum,29-year old woman,cystic fibrosis###human sputum of 29-year old female cystic fibrosis patient	Sweden	Europe	#Host Body Product	#Fluids	#Sputum
308						#Host	#Human	#Female
308						#Infection	#Patient
308						#Infection	#Disease	#Cystic fibrosis
308						#Host Body Product	#Fluids	#Sputum
308						#Host	#Human	#Female
308						#Infection	#Patient
308						#Infection	#Disease	#Cystic fibrosis
17960	Acidaminobacter hydrogenoformans	DSM 2784, Glu 65, CIP 106102	Environment, Estuarine mud###mud	Netherlands	Europe	#Environmental	#Terrestrial	#Mud (Sludge)
17960						#Environmental	#Terrestrial	#Mud (Sludge)
98	Acidaminococcus fermentans	CCUG 9996, CIP 106432, DSM 20731, ATCC 25085	Animal, Pig, gut###pig gut			#Host Body-Site	#Gastrointestinal tract
98						#Host	#Mammals	#Suidae (Pig,Swine)
98						#Host Body-Site	#Gastrointestinal tract
98						#Host	#Mammals	#Suidae (Pig,Swine)
98						#Host Body-Site	#Gastrointestinal tract
98						#Host	#Mammals	#Suidae (Pig,Swine)
158826	Acidaminococcus fermentans	DSM 105754	feces; pig, 3.5 month old, wild type	Germany	Europe	#Host	#Mammals	#Suidae (Pig,Swine)
158826						#Host Body Product	#Gastrointestinal tract	#Feces (Stool)
99	Acidaminococcus intestini	DSM 21505, CCUG 50930, CIP 108586, KCTC 15229, ADV 255.99, AIP 283.01	Human, Peritoneal liquid###From human peritoneal fluid, 45-yr-old man###Human peritoneal fluid,45-yr-old man###gastro-intestinal tract of humans###Human peritoneal fluid	France	Europe	#Host Body-Site	#Other	#Abdomen
99						#Host Body Product	#Fluids
99						#Host	#Human
99						#Infection	#Patient
99						#Host Body-Site	#Other	#Abdomen
99						#Host Body Product	#Fluids
99						#Host	#Human
99						#Infection	#Patient
99						#Host Body-Site	#Other	#Abdomen
99						#Host Body Product	#Fluids
99						#Host	#Human
99						#Infection	#Patient
99						#Host Body-Site	#Other	#Abdomen
99						#Host Body Product	#Fluids
99						#Host	#Human
99						#Infection	#Patient
99						#Host Body-Site	#Other	#Abdomen
99						#Host Body Product	#Fluids
99						#Host	#Human
99						#Infection	#Patient
16643	Acidianus ambivalens	DSM 3772, JCM 9191, LEI 10	Solfataric waterhole at Leirhukur fissure###solfataric mud	Iceland	Europe	#Environmental	#Terrestrial	#Volcanic
16643						#Environmental	#Terrestrial	#Mud (Sludge)
16643						#Environmental	#Terrestrial	#Volcanic
16643						#Environmental	#Terrestrial	#Mud (Sludge)
16640	Acidianus brierleyi	DSM 1651, IFO 15269, NBRC 15269	thermal spring drainage	USA	North America	#Environmental	#Aquatic	#Thermal spring
16641	Acidianus brierleyi	DSM 6334	hot spring drainage	Italy	Europe	#Condition	#Thermophilic (>45ﾂｰC)
16641						#Environmental	#Aquatic	#Thermal spring
16642	Acidianus infernus	DSM 3191, NBRC 106462, JCM 8955, IFO 15270, NBRC 15270	Solfatara Crater###mud, solfatara crater	Italy	Europe	#Environmental	#Terrestrial	#Mud (Sludge)
16642						#Environmental	#Terrestrial	#Mud (Sludge)
130738	Acidianus sp.	DSM 29038, ALE 1	hot spring	Argentina	Middle and South America	#Condition	#Thermophilic (>45ﾂｰC)
130738						#Environmental	#Aquatic	#Thermal spring
131324	Acidianus sp.	DSM 29099, JCM 30227	Hot spring in Caviahue-Copahue###hot spring	Argentina	Middle and South America	#Condition	#Thermophilic (>45ﾂｰC)
131324						#Environmental	#Aquatic	#Thermal spring
131324						#Condition	#Thermophilic (>45ﾂｰC)
131324						#Environmental	#Aquatic	#Thermal spring
16644	Acidianus sulfidivorans	DSM 18786, JCM 13667	Solfatara on Lihir Island###sulfur-rich acidic edge of a solfataric hot spring	Papua New Guinea	Australia and Oceania	#Condition	#Thermophilic (>45ﾂｰC)
16644						#Condition	#Sulfuric
16644						#Condition	#Acidic
16644						#Environmental	#Aquatic	#Thermal spring
16644						#Condition	#Thermophilic (>45ﾂｰC)
16644						#Condition	#Sulfuric
16644						#Condition	#Acidic
16644						#Environmental	#Aquatic	#Thermal spring
164162	Sulfoacidibacillus thermotolerans	JCM 31946	Geothermal site in Yellowstone National Park	USA	North America
132568	Acidibacter ferrireducens	DSM 27237, NCCB 100460, MCF 85	water of pit lake in an abandoned copper mine taken 15 m below the lake surface, pH 2.8	Spain	Europe	#Condition	#Acidic
132568						#Environmental	#Aquatic	#Lake (large)
132568						#Engineered	#Other	#Mine
166226	Acidibrevibacterium fodinaquatile	CGMCC 1.16069, KCTC 62275	acidic mine drainage samples	China	Asia
79	Acidicaldus organivorans	DSM 16953	enrichment culture inoculated with a water sample from a Frying Pan thermal spring	USA	North America	#Condition	#Thermophilic (>45ﾂｰC)
79						#Environmental	#Aquatic	#Thermal spring
79						#Engineered	#Laboratory	#Lab enrichment
133054	Acidicapsa acidiphila	DSM 29819, NCCB 100576, MCF 10	acidic metal-mine pit lake	Spain	Europe	#Condition	#Acidic
133054						#Environmental	#Aquatic	#Lake (large)
133054						#Engineered	#Other	#Mine
133383	Acidicapsa acidisoli	DSM 100508, NBRC 111227	acidic soil of a deciduous forest###soil of a deciduous forest	Japan	Asia	#Environmental	#Terrestrial	#Soil
133383						#Environmental	#Terrestrial	#Forest
133383						#Environmental	#Terrestrial	#Soil
133383						#Environmental	#Terrestrial	#Forest
142	Acidicapsa borealis	DSM 23886, LMG 25897, VKM B-2678	Katin Mokh Sphagnum peat bog	Russia	Europe	#Host	#Plants	#Peat moss
142						#Environmental	#Terrestrial	#Wetland (Swamp)
142						#Host	#Plants	#Peat moss
142						#Environmental	#Terrestrial	#Wetland (Swamp)
159709	Acidicapsa dinghuensis	CGMCC 1.15449, LMG 29213	upper layer of forest soil (0-25 cm)	China	Asia	#Environmental	#Terrestrial	#Soil
159709						#Environmental	#Terrestrial	#Forest
133053	Acidicapsa ferrireducens	DSM 28997, NCCB 100575, MCF 9	acidic metal-mine pit lake	Spain	Europe	#Condition	#Acidic
133053						#Environmental	#Aquatic	#Lake (large)
133053						#Engineered	#Other	#Mine
143	Acidicapsa ligni	DSM 25248, LMG 26244, NCCB 100371, VKM B-2677	natural birch wood sample, Hypholoma fasciculare###decaying wood colonized by <i>Hypholoma fasciculare</i> in a temperate broadleaf forest	Netherlands	Europe	#Climate	#Temperate
143						#Host Body Product	#Plant	#Timber
143						#Host	#Plants	#Decomposing plant
143						#Host	#Fungi	#Mushroom
143						#Climate	#Temperate
143						#Host Body Product	#Plant	#Timber
143						#Host	#Plants	#Decomposing plant
143						#Host	#Fungi	#Mushroom
169365	Acididesulfobacillus acetoxydans	DSM 29876, JCM 30553	acidic sediments	Spain	Europe
159903	Acidiferrimicrobium australe	DSM 106828	Solid plates	Chile	Middle and South America
158294	Acidiferrobacter sp.	DSM 27195	surface exposed pyrite vein	Spain	Europe	#Environmental	#Terrestrial	#Geologic
4303	Acidiferrobacter thiooxydans	DSM 2392, JCM 17358	Forty-year-old coal refuse, Bevier coal seam###coal strip mine refuse	USA	North America	#Environmental	#Terrestrial	#Geologic
4303						#Engineered	#Waste	#Solid waste
4303						#Engineered	#Other	#Mine
4303						#Environmental	#Terrestrial	#Geologic
4303						#Engineered	#Waste	#Solid waste
4303						#Engineered	#Other	#Mine
6149	Acidihalobacter aeolianus	DSM 14174, JCM 32253	shallow pools of acidic, salty water in Vulcano###Acidic, salty water, Vulcano###acidic, salty water	Italy	Europe	#Condition	#Saline
6149						#Condition	#Acidic
6149						#Environmental	#Aquatic
6149						#Condition	#Saline
6149						#Condition	#Acidic
6149						#Environmental	#Aquatic
6149						#Condition	#Saline
6149						#Condition	#Acidic
6149						#Environmental	#Aquatic
24820	Acidihalobacter ferrooxydans	DSM 14175, JCM 32254	shallow pools of acidic, salty water in Vulcano###Acidic, salty water, Vulcano###acidic, salty water	Italy	Europe	#Condition	#Saline
24820						#Condition	#Acidic
24820						#Environmental	#Aquatic
24820						#Condition	#Saline
24820						#Condition	#Acidic
24820						#Environmental	#Aquatic
24820						#Condition	#Saline
24820						#Condition	#Acidic
24820						#Environmental	#Aquatic
6148	Acidihalobacter prosperus	DSM 5130, JCM 30709	Shallow geothermally heated seafloor at the beach of Porto di Levante###geothermally heated sea sediment	Italy	Europe	#Environmental	#Aquatic	#Sediment
6148						#Environmental	#Aquatic	#Marine
6148						#Environmental	#Aquatic	#Sediment
6148						#Environmental	#Aquatic	#Marine
160601	Acidihalobacter yilgarnensis	DSM 105917, JCM 32255	Acidic saline drain	Australia	Australia and Oceania
17799	Acidilobus aceticus	DSM 11585, ATCC BAA-268, JCM 11320	Acidic hot spring of the Moutnovski volcano###acidic hot spring	Russia	Asia	#Condition	#Thermophilic (>45ﾂｰC)
17799						#Condition	#Acidic
17799						#Environmental	#Aquatic	#Thermal spring
17799						#Condition	#Thermophilic (>45ﾂｰC)
17799						#Condition	#Acidic
17799						#Environmental	#Aquatic	#Thermal spring
17800	Acidilobus saccharovorans	DSM 16705, JCM 18335, VKM B-2471	Hot acidic pool in the Orange Thermal Field of Uzon Caldera###mixture of water and mud from an acidic terrestrial hot pool	Russia	Asia	#Condition	#Thermophilic (>45ﾂｰC)
17800						#Condition	#Acidic
17800						#Environmental	#Terrestrial	#Mud (Sludge)
17800						#Environmental	#Aquatic
17800						#Condition	#Thermophilic (>45ﾂｰC)
17800						#Condition	#Acidic
17800						#Environmental	#Terrestrial	#Mud (Sludge)
17800						#Environmental	#Aquatic
164656	Acidiluteibacter ferrifornacis	JCM 33804, MCCC 1K03817	Mangrove sediment of Tielu Harbour	China	Asia
166169	Acidimangrovimonas sediminis	MCCC 1K02682, NBRC 112978	mangrove sediment	China	Asia
106	Acidimicrobium ferrooxidans	DSM 10331, NBRC 103882, JCM 15462	Icelandic geothermal site###warm,acidic,iron-,sulphur-or mineral-sulphide-rich environments###hot spring run-off	Iceland	Europe	#Condition	#Sulfuric
106						#Condition	#Acidic
106						#Environmental	#Aquatic	#Thermal spring
106						#Condition	#Thermophilic (>45ﾂｰC)
106						#Condition	#Sulfuric
106						#Condition	#Acidic
106						#Environmental	#Aquatic	#Thermal spring
106						#Condition	#Thermophilic (>45ﾂｰC)
106						#Condition	#Sulfuric
106						#Condition	#Acidic
106						#Environmental	#Aquatic	#Thermal spring
106						#Condition	#Thermophilic (>45ﾂｰC)
30	Acidiphilium acidophilum	DSM 700, ATCC 27807, CIP 104483	derived from culture of <I>Thiobacillus ferrooxidans</I>, strain TM (D.G. Lundgren, Syracuse University, NY, USA)			#Host	#Microbial	#Bacteria
30						#Host	#Microbial	#Bacteria
26	Acidiphilium cryptum	DSM 2389, ATCC 33463, JCM 21277, IAM 14719, IFO 14242, NBRC 14242, NCIMB 11690	Culture of <I>Thiobacillus ferrooxidans</I>, originally grown by W. W. Leathen from coal mine water###coal mine water	USA	North America	#Environmental	#Terrestrial	#Geologic
26						#Environmental	#Aquatic
26						#Engineered	#Other	#Mine
26						#Environmental	#Terrestrial	#Geologic
26						#Environmental	#Aquatic
26						#Engineered	#Other	#Mine
27	Acidiphilium cryptum	DSM 2390	copper mine effluent	USA	North America	#Environmental	#Terrestrial	#Geologic
27						#Engineered	#Waste	#Wastewater
27						#Engineered	#Other	#Mine
28	Acidiphilium cryptum	DSM 2613	acid mine water	Japan	Asia	#Condition	#Acidic
28						#Environmental	#Aquatic
28						#Engineered	#Other	#Mine
29	Acidiphilium cryptum	DSM 9467	bioleaching reactor	Australia	Australia and Oceania	#Engineered	#Bioreactor
31	Acidiphilium multivorum	DSM 11245, JCM 8867, NBRC 100785, NBRC 100883	Acid mine drainage at the abandoned Matsuo sulfur-pyrite mine###acid mine water	Japan	Asia	#Condition	#Acidic
31						#Environmental	#Aquatic
31						#Engineered	#Other	#Mine
31						#Condition	#Acidic
31						#Environmental	#Aquatic
31						#Engineered	#Other	#Mine
165962	Acidiphilium multivorum	JCM 8869, NBRC 100884	Acid mine drainage at the abandoned Matsuo sulfur-pyrite mine	Japan	Asia
165963	Acidiphilium multivorum	JCM 8871, NBRC 100885	Acid mine drainage at the abandoned Matsuo sulfur-pyrite mine	Japan	Asia
165964	Acidiphilium multivorum	JCM 8872, NBRC 100886	Acid mine drainage at the abandoned Matsuo sulfur-pyrite mine	Japan	Asia
131572	Acidiphilium sp.	DSM 24941	naturally acidic, metal-rich river	Spain	Europe	#Condition	#Acidic
131572						#Environmental	#Aquatic	#River (Creek)
158200	Acidiphilium sp.	DSM 100189	pilot treatment plant for the biological remediation of acid mine drainage (AMD) water	Germany	Europe	#Condition	#Acidic
158200						#Engineered	#Waste	#Water treatment plant
158200						#Engineered	#Other	#Mine
158200						#Engineered	#Waste	#Industrial wastewater
132354	Silvibacterium dinghuense	DSM 103429, CGMCC 1.13007, KCTC 42631	An acidic soil sample collected from the forest of Dinghushan Biosphere Reserve###forest soil	China	Asia	#Environmental	#Terrestrial	#Soil
132354						#Environmental	#Terrestrial	#Forest
132354						#Condition	#Acidic
132354						#Environmental	#Terrestrial	#Soil
132354						#Environmental	#Terrestrial	#Forest
132354						#Condition	#Acidic
132249	Acidipila rosea	DSM 103428, KCTC 23427, NBRC 107607	acid mine drainage	Japan	Asia	#Condition	#Acidic
132249						#Environmental	#Aquatic
132249						#Engineered	#Other	#Mine
5459	Acidiplasma aeolicum	DSM 18409, JCM 14615	Hydrothermal pool on Vulcano Island###hydrothermal pool (sand/gravel)	Italy	Europe	#Condition	#Thermophilic (>45ﾂｰC)
5459						#Environmental	#Terrestrial
5459						#Environmental	#Aquatic
5459						#Condition	#Thermophilic (>45ﾂｰC)
5459						#Environmental	#Terrestrial
5459						#Environmental	#Aquatic
5460	Acidiplasma cupricumulans	DSM 16651, JCM 13668	Industrial mineral sulphide bioleach heap in Myanmar###mineral sulfide ore, Monywa Minesite	Myanmar	Asia	#Condition	#Sulfuric
5460						#Environmental	#Terrestrial
5460						#Condition	#Sulfuric
5460						#Environmental	#Terrestrial
12633	Acidipropionibacterium acidipropionici	DSM 4900, ATCC 25562, VPI 0399, CIP 103025, NCIMB 11858	Environment, soil	United States of America	North America
12634	Acidipropionibacterium acidipropionici	DSM 20272, ATCC 4875, NCDO 570, NCIB 8070, JCM 6432, IFO 12425, NBRC 12425, NCIMB 8070, VPI 10402, CIP 53.164	Food, Cheese, Emmenthal###Emmenthaler cheese###emmental cheese			#Engineered	#Food production	#Dairy product
12634						#Engineered	#Food production	#Dairy product
12634						#Engineered	#Food production	#Dairy product
12635	Acidipropionibacterium acidipropionici	DSM 20273, ATCC 4965, NCDO 563, NCIB 5958, CCUG 36815, JCM 6427, IFO 13153, NBRC 13153, NCIMB 5958, VPI 5171		USA	North America
130545	Acidipropionibacterium damnosum	DSM 25450, CECT 8062	spoiled packaged Spanish-style green olives	Spain	Europe	#Host Body-Site	#Plant	#Fruit (Seed)
130545						#Environmental	#Microbial community
130545						#Engineered	#Food production	#Bottled, canned, packed food
12648	Acidipropionibacterium jensenii	DSM 20275, ATCC 4871, NCDO 571, NCIB 5963	buttermilk			#Engineered	#Food production	#Dairy product
12649	Acidipropionibacterium jensenii	DSM 20278, ATCC 4867, NCDO 572, NCIB 5960	buttermilk			#Engineered	#Food production	#Dairy product
12650	Acidipropionibacterium jensenii	DSM 20279, ATCC 4870, CCM 1860, NCDO 565, NCIB 5962, CCUG 28150, LMG 16727, JCM 6433, NCIMB 5962, VPI 5169	Emmenthaler cheese###emmental cheese			#Engineered	#Food production	#Dairy product
12650						#Engineered	#Food production	#Dairy product
12650						#Engineered	#Food production	#Dairy product
12651	Acidipropionibacterium jensenii	CCUG 48883, CIP 103028, NCIMB 8071, DSM 20535, ATCC 4868, NCDO 850, NCIB 8071	Food, Buttermilk###buttermilk			#Engineered	#Food production	#Dairy product
12651						#Engineered	#Food production	#Dairy product
12651						#Engineered	#Food production	#Dairy product
12656	Acidipropionibacterium microaerophilum	DSM 13435, CIP 109962, CNCM I-2360	Environment, Olive mill wastwater###olive mill wastewater	France	Europe	#Engineered	#Waste	#Industrial wastewater
12656						#Engineered	#Waste	#Industrial wastewater
130544	Acidipropionibacterium olivae	DSM 25436, CECT 8061, KCTC 15514	From spoiled packaged Spanish-style green olives###spoiled packaged Spanish-style green olives	Spain	Europe	#Host Body-Site	#Plant	#Fruit (Seed)
130544						#Environmental	#Microbial community
130544						#Engineered	#Food production	#Bottled, canned, packed food
130544						#Host Body-Site	#Plant	#Fruit (Seed)
130544						#Environmental	#Microbial community
130544						#Engineered	#Food production	#Bottled, canned, packed food
12654	Acidipropionibacterium thoenii	DSM 20276, ATCC 4874, CCM 1865, CCUG 28149, HAMBI 247, JCM 6437, LMG 16455, NCDO 568, NCIB 5966, CGMCC 1.2228, CIP 103029, LMG 16731, NCIMB 5966, VPI 0412, VTT E-79095	Food, Cheese, Emmenthal###Emmenthaler cheese###emmental cheese			#Engineered	#Food production	#Dairy product
12654						#Engineered	#Food production	#Dairy product
12654						#Engineered	#Food production	#Dairy product
12654						#Engineered	#Food production	#Dairy product
12655	Acidipropionibacterium thoenii	DSM 20277, ATCC 4872, NCDO 854, NCIB 8072, CCUG 36817, CIP 64.34, NCIMB 8072	Food, Cheese, Emmenthal###Emmenthal cheese###emmental cheese			#Engineered	#Food production	#Dairy product
12655						#Engineered	#Food production	#Dairy product
12655						#Engineered	#Food production	#Dairy product
158421	Acidipropionibacterium virtanenii	DSM 106790, VTT E-113202	finnish malted barley###malted barley	Finland	Europe	#Engineered	#Food production	#Fermented
158421						#Engineered	#Food production	#Beverage
158421						#Engineered	#Treatment
158421						#Host	#Plants	#Herbaceous plants (Grass,Crops)
158421						#Engineered	#Food production	#Fermented
158421						#Engineered	#Food production	#Beverage
158421						#Engineered	#Treatment
158421						#Host	#Plants	#Herbaceous plants (Grass,Crops)
168482	Acidisoma cellulosilyticum	DSM 111007, UBOCC M-3365	decaying oak wood (<i>Quercus petraea</i>)	France	Europe
82	Acidisoma sibiricum	DSM 21000, VKM B-2487	<i>Sphagnum</i> peat	Russia	Asia	#Host	#Plants	#Peat moss
168457	Acidisoma silvae	UBOCC M-3364, DSM 111006	decaying oak wood (Quercus petraea)	France	Europe
81	Acidisoma tundrae	DSM 19999, VKM B-2488	wetland###acidic oligotrophic <i>Sphagnum</i>-dominated wetland	Russia	Asia	#Environmental	#Terrestrial	#Wetland (Swamp)
81						#Condition	#Acidic
81						#Host	#Plants	#Peat moss
81						#Environmental	#Terrestrial	#Wetland (Swamp)
81						#Condition	#Acidic
81						#Host	#Plants	#Peat moss
67	Acidisphaera rubrifaciens	DSM 16009, JCM 10600	Hot spring water###surface water and sediment from an acidic hot spring	Japan	Asia	#Condition	#Acidic
67						#Environmental	#Aquatic	#Thermal spring
67						#Environmental	#Aquatic	#Surface water
67						#Environmental	#Aquatic	#Sediment
67						#Condition	#Acidic
67						#Environmental	#Aquatic	#Thermal spring
67						#Environmental	#Aquatic	#Surface water
67						#Environmental	#Aquatic	#Sediment
17890	Aciditerrimonas ferrireducens	DSM 45281, JCM 15389	Solfataric field in Hakone###solfataric soil	Japan	Asia	#Environmental	#Terrestrial	#Volcanic
17890						#Environmental	#Terrestrial	#Soil
17890						#Environmental	#Terrestrial	#Volcanic
17890						#Environmental	#Terrestrial	#Soil
128	Acidithiobacillus albertensis	DSM 14366, ATCC 35403	acidic soil at sulfur stockpile	Canada	North America	#Condition	#Sulfuric
128						#Condition	#Acidic
128						#Environmental	#Terrestrial	#Soil
126	Acidithiobacillus caldus	DSM 8584, ATCC 51756	coal spoil enrichment culture K of P. Norris, Univ. of Warwick	United Kingdom	Europe	#Engineered	#Laboratory	#Lab enrichment
127	Acidithiobacillus caldus	DSM 9466	continuous bioleaching reactor	Australia	Australia and Oceania	#Engineered	#Industrial
127						#Engineered	#Other	#Mine
127						#Engineered	#Bioreactor
160797	Acidithiobacillus ferrianus	DSM 107098, JCM 33084	acidic pond close to the geothermal site###Acidic pond sediment close to the geothermal site at Kalamos on the South coast of the island of Milos###sediment of acidic pond	Greece	Europe
160797
160797
130138	Acidithiobacillus ferridurans	DSM 29468, ATCC 33020, JCM 18981	Ore from Ningyo-toge mine###ore, uranium mine	Japan	Asia	#Environmental	#Terrestrial	#Geologic
130138						#Engineered	#Other	#Mine
130138						#Environmental	#Terrestrial	#Geologic
130138						#Engineered	#Other	#Mine
132357	Acidithiobacillus ferriphilus	DSM 100412, JCM 30830	Stream at Galway's soufriere###An acidic pool in a geothermal area of Montserrat###acidic pool in a geothermal area	United Kingdom###Montserrat (British Overseas Territory)	Europe###Middle and South America	#Environmental	#Aquatic
132357						#Condition	#Acidic
132357						#Environmental	#Aquatic
132357						#Condition	#Acidic
132357						#Environmental	#Aquatic
132357						#Condition	#Acidic
119	Acidithiobacillus ferrivorans	DSM 17398	sediment sample	Russia	Asia	#Environmental	#Aquatic	#Sediment
119						#Environmental	#Terrestrial	#Sediment
129	Acidithiobacillus ferrivorans	DSM 22755, JCM 15606	Copper mine spoil drainage in Norway###acid mine drainage	Norway	Europe	#Condition	#Acidic
129						#Environmental	#Aquatic
129						#Engineered	#Other	#Mine
129						#Condition	#Acidic
129						#Environmental	#Aquatic
129						#Engineered	#Other	#Mine
111	Acidithiobacillus ferrooxidans	DSM 583	coal mine effluent			#Engineered	#Other	#Mine
111						#Engineered	#Waste	#Industrial wastewater
112	Acidithiobacillus ferrooxidans	DSM 584	coal mine effluent			#Engineered	#Other	#Mine
112						#Engineered	#Waste	#Industrial wastewater
113	Acidithiobacillus ferrooxidans	DSM 585	coal mine effluent			#Engineered	#Other	#Mine
113						#Engineered	#Waste	#Industrial wastewater
114	Acidithiobacillus ferrooxidans	DSM 1927	mine water	Austria	Europe	#Environmental	#Aquatic
114						#Engineered	#Other	#Mine
115	Acidithiobacillus ferrooxidans	DSM 9464	chalcocite overburden pond	Australia	Australia and Oceania	#Environmental	#Terrestrial	#Geologic
115						#Environmental	#Aquatic	#Pond (small)
116	Acidithiobacillus ferrooxidans	DSM 9465	mine shaff water sample	Australia	Australia and Oceania	#Environmental	#Aquatic
116						#Engineered	#Other	#Mine
117	Acidithiobacillus ferrooxidans	DSM 11477	mine drainage water	Peru	Middle and South America	#Environmental	#Aquatic
117						#Engineered	#Other	#Mine
118	Acidithiobacillus ferrooxidans	DSM 14882, ATCC 23270, NCIMB 8455	acid, bituminous coal mine effluent	USA	North America	#Condition	#Acidic
118						#Engineered	#Other	#Mine
120	Acidithiobacillus ferrooxidans	DSM 24419, JCM 39165	Continental solfataric field at Pisciarelli###Solfatara	Italy	Europe	#Environmental	#Terrestrial	#Volcanic
120						#Environmental	#Terrestrial	#Volcanic
130137	Acidithiobacillus ferrooxidans	DSM 29444	rock samples, Ilba mine	Romania	Europe	#Environmental	#Terrestrial	#Geologic
130137						#Engineered	#Other	#Mine
162005	Acidithiobacillus ferrooxidans	JCM 17309	Clonal isolate obtained from the JCM 7811 culture originating in the Matsuo sulfur and iron sulfide mine	Japan	Asia
164861	Acidithiobacillus ferrooxidans	JCM 3865	Acid mine water of a mine at Shimokawa	Japan	Asia
165617	Acidithiobacillus ferrooxidans	JCM 7812	Acid mine water from Matsuo sulfur and iron sulfide mine on Hachimantai volcano	Japan	Asia
130	Acidithiobacillus sp.	DSM 24413		Iceland	Europe
159192	Acidithiobacillus sulfuriphilus	DSM 105150, KCTC 4683	From an adit draining a former lead mine (Catherine and Jane consols mine)###mine-drainage sample	Wales###United Kingdom	Europe	#Engineered	#Other	#Mine
159192						#Engineered	#Other	#Mine
159192						#Engineered	#Other	#Mine
122	Acidithiobacillus thiooxidans	DSM 622	pond water	Germany	Europe	#Environmental	#Aquatic	#Pond (small)
123	Acidithiobacillus thiooxidans	DSM 9463	bioleaching reactor	Australia	Australia and Oceania	#Engineered	#Bioreactor
124	Acidithiobacillus thiooxidans	DSM 11478	mine drainage water	Brazil	Middle and South America	#Environmental	#Aquatic
124						#Engineered	#Other	#Mine
125	Acidithiobacillus thiooxidans	DSM 14887, ATCC 19377, JCM 3867, NCIMB 8343, CIP 104597, IAM 12134	Kimmeridge clay	United Kingdom	Europe	#Environmental	#Terrestrial	#Geologic
125						#Environmental	#Terrestrial	#Geologic
125						#Environmental	#Terrestrial	#Geologic
132685	Acidithiobacillus thiooxidans	DSM 103717	salt flat brine	Chile	Middle and South America	#Condition	#Saline
132685						#Environmental	#Terrestrial	#Desert
165618	Acidithiobacillus thiooxidans	JCM 7813	Acid mine water from Matsuo sulfur and iron sulfide mine on Hachimantai volcano	Japan	Asia
165619	Acidithiobacillus thiooxidans	JCM 7814	Acid mine water from Matsuo sulfur and iron sulfide mine on Hachimantai volcano	Japan	Asia
159490	Acidithrix ferrooxidans	DSM 28176, JCM 19728	Acidic streamer draining an abandoned coper mine in north Wales###acid streamers (in acid mine drainage)	United Kingdom	Europe	#Condition	#Acidic
159490						#Engineered	#Other	#Mine
159490						#Condition	#Acidic
159490						#Engineered	#Other	#Mine
132011	Acidobacteriaceae sp.	DSM 24188	hindguts of soil-dwelling termites <i>Reticulitermes flavipes</i>	USA	North America	#Host Body-Site	#Gastrointestinal tract
132011						#Host	#Arthropoda	#Insecta
132012	Acidobacteriaceae sp.	DSM 24295, KBS 83	soil	USA	North America	#Environmental	#Terrestrial	#Soil
132013	Acidobacteriaceae sp.	DSM 24297, KBS 96	soil	USA	North America	#Environmental	#Terrestrial	#Soil
133033	Acidobacterium ailaaui	DSM 27394, LMG 28340	geothermally heated microbial mat	USA	North America	#Environmental	#Microbial community	#Microbial mat
133033						#Environmental	#Microbial community	#Microbial mat
131	Acidobacterium capsulatum	DSM 11244, ATCC 51196, JCM 7670, NCIMB 13165, BCRC 80197, IFO 15755, NBRC 15755	Mine at Okayama Pref.###acidic mineral environment	Japan	Asia	#Condition	#Acidic
131						#Environmental
131						#Condition	#Acidic
131						#Environmental
23514	Acidobacterium sp.	DSM 22465	pasture soil	Australia	Australia and Oceania	#Environmental	#Terrestrial	#Grassland
23514						#Engineered	#Agriculture	#Meadow
23514						#Environmental	#Terrestrial	#Soil
23515	Acidobacterium sp.	DSM 22488	pasture soil	Australia	Australia and Oceania	#Environmental	#Terrestrial	#Grassland
23515						#Engineered	#Agriculture	#Meadow
23515						#Environmental	#Terrestrial	#Soil
23516	Acidobacterium sp.	DSM 22743	pasture soil	Australia	Australia and Oceania	#Environmental	#Terrestrial	#Grassland
23516						#Engineered	#Agriculture	#Meadow
23516						#Environmental	#Terrestrial	#Soil
133532	Acidocella aluminiidurans	NBRC 104303, DSM 108313, VTCC D9-1	Torpedo grass, <i>Panicum repens</i>###Waterweed from highly acidic swamp	Vietnam	Asia	#Host	#Plants	#Aquatic plant
133532						#Environmental	#Terrestrial	#Wetland (Swamp)
133532						#Host	#Plants	#Aquatic plant
133532						#Environmental	#Terrestrial	#Wetland (Swamp)
32	Acidiphilium aminilyticum	DSM 11237, ATCC 51361, JCM 8796	acidic mine drainage	Japan	Asia	#Condition	#Acidic
32						#Environmental	#Aquatic
32						#Engineered	#Other	#Mine
32						#Condition	#Acidic
32						#Environmental	#Aquatic
32						#Engineered	#Other	#Mine
158255	Acidocella aquatica	DSM 104037, NBRC 112502	water sample 10 m depth from the lake surface###water from a freshwater lake	Japan	Asia	#Environmental	#Aquatic	#Lake (large)
158255						#Environmental	#Aquatic	#Lake (large)
23490	Acidocella aromatica	DSM 27026, NCCB 100456	enrichment culture from acid mine drainage	United Kingdom	Europe	#Engineered	#Waste	#Wastewater
23490						#Engineered	#Laboratory	#Lab enrichment
23490						#Engineered	#Other	#Mine
33	Acidomonas methanolica	DSM 5432, ATCC 43581, IMET 10945, CCUG 37300, LMG 1668, JCM 6891, BCC 12263, BCRC 16049, CCM 4121, CIP 103167, NBRC 104435, NRIC 0498, VKM B-2104	Other, Septic methanol-yeast process###Septic methanol-yeast process###Fermentation of methanol with Candida sp.###yeast fermentation process	Germany	Europe	#Host	#Yeast
33						#Engineered	#Biodegradation
33						#Host	#Yeast
33						#Engineered	#Biodegradation
33						#Host	#Yeast
33						#Engineered	#Biodegradation
33						#Host	#Yeast
33						#Engineered	#Biodegradation
163304	Acidomonas methanolica	JCM 25089, NRIC 0548	Activated sludge in Tokyo	Japan	Asia
163305	Acidomonas methanolica	JCM 25090, NRIC 0549	Activated sludge in Tokyo	Japan	Asia
163306	Acidomonas methanolica	JCM 25091, NRIC 0550	Activated sludge in Tokyo	Japan	Asia
163307	Acidomonas methanolica	JCM 25092, NRIC 0551	Activated sludge in Tokyo	Japan	Asia
163308	Acidomonas methanolica	JCM 25093, NRIC 0552	Activated sludge in Tokyo	Japan	Asia
163309	Acidomonas methanolica	JCM 25094, NRIC 0553	Activated sludge in Tokyo	Japan	Asia
163310	Acidomonas methanolica	JCM 25095, NRIC 0554	Activated sludge in Tokyo	Japan	Asia
163311	Acidomonas methanolica	JCM 25096, NRIC 0555	Activated sludge in Tokyo	Japan	Asia
163312	Acidomonas methanolica	JCM 25097, NRIC 0556	Activated sludge in Tokyo	Japan	Asia
163313	Acidomonas methanolica	JCM 25098, NRIC 0557	Activated sludge in Tokyo	Japan	Asia
139828	Acidothermus cellulolyticus	DSM 8971, ATCC 43068	acidic hot spring	USA	North America	#Environmental	#Aquatic	#Thermal spring
139828						#Condition	#Thermophilic (>45ﾂｰC)
139828						#Condition	#Acidic
2900	Acidovorax anthurii	DSM 16745, CFBP 3232, CCUG 64016, CIP 107058	Anthurium sp.###Anthurium leaf-spot###<I>Anthurium</I> sp.	France	Europe###Middle and South America	#Host	#Plants	#Herbaceous plants (Grass,Crops)
2900						#Host	#Plants	#Herbaceous plants (Grass,Crops)
2900						#Host	#Plants	#Herbaceous plants (Grass,Crops)
157263	Acidovorax anthurii	IMI 385605	Anthurium andraeanum; leaf	Trinidad and Tobago	Middle and South America	#Host Body-Site	#Plant	#Leaf (Phyllosphere)
157263						#Host	#Plants	#Herbaceous plants (Grass,Crops)
157264	Acidovorax anthurii	IMI 385606	Anthurium andraeanum; leaf	Trinidad and Tobago	Middle and South America	#Host Body-Site	#Plant	#Leaf (Phyllosphere)
157264						#Host	#Plants	#Herbaceous plants (Grass,Crops)
157265	Acidovorax anthurii	IMI 385607	Anthurium andraeanum; leaf	Trinidad and Tobago	Middle and South America	#Host Body-Site	#Plant	#Leaf (Phyllosphere)
157265						#Host	#Plants	#Herbaceous plants (Grass,Crops)
157266	Acidovorax anthurii	IMI 385608	Anthurium andraeanum; leaf	Trinidad and Tobago	Middle and South America	#Host Body-Site	#Plant	#Leaf (Phyllosphere)
157266						#Host	#Plants	#Herbaceous plants (Grass,Crops)
157267	Acidovorax anthurii	IMI 385610	Anthurium andraeanum; leaf	Trinidad and Tobago	Middle and South America	#Host Body-Site	#Plant	#Leaf (Phyllosphere)
157267						#Host	#Plants	#Herbaceous plants (Grass,Crops)
157268	Acidovorax anthurii	IMI 385611	Anthurium andraeanum; leaf	Trinidad and Tobago	Middle and South America	#Host Body-Site	#Plant	#Leaf (Phyllosphere)
157268						#Host	#Plants	#Herbaceous plants (Grass,Crops)
157269	Acidovorax anthurii	IMI 385612	Anthurium andraeanum; leaf	Trinidad and Tobago	Middle and South America	#Host Body-Site	#Plant	#Leaf (Phyllosphere)
157269						#Host	#Plants	#Herbaceous plants (Grass,Crops)
157270	Acidovorax anthurii	IMI 385613	Anthurium andraeanum; leaf	Trinidad and Tobago	Middle and South America	#Host Body-Site	#Plant	#Leaf (Phyllosphere)
157270						#Host	#Plants	#Herbaceous plants (Grass,Crops)
2891	Acidovorax avenae	DSM 7227, ATCC 19860, ICMP 3183, ICPB PA117, NCPPB 1011, CCUG 15838, LMG 2117, CIP 106500, JCM 20985, CFBP 2425, IAM 13658	Zea mays###<I>Zea mays</I>	United States of America###USA	North America	#Host	#Plants	#Herbaceous plants (Grass,Crops)
2891						#Host	#Plants	#Herbaceous plants (Grass,Crops)
2891						#Host	#Plants	#Herbaceous plants (Grass,Crops)
2891						#Host	#Plants	#Herbaceous plants (Grass,Crops)
134564	Acidovorax avenae	CIP 106434, CCUG 15837, ATCC 19307, LMG 2281, ICMP 254, NCPPB 920	Saccharum officinarum	France###Reunion Island	Europe###Africa	#Host	#Plants	#Herbaceous plants (Grass,Crops)
134564						#Host	#Plants	#Herbaceous plants (Grass,Crops)
134564						#Host	#Plants	#Herbaceous plants (Grass,Crops)
143388	Acidovorax avenae	CCUG 18836, CCM 2761, LMG 5703	Zea mays (corn)			#Host	#Plants	#Herbaceous plants (Grass,Crops)
143389	Acidovorax avenae	CCUG 18837, CCM 2762, LMG 5704	Zea mays (Corn)			#Host	#Plants	#Herbaceous plants (Grass,Crops)
157271	Acidovorax avenae	IMI 359864	Zea mays	USA	North America	#Host	#Plants	#Herbaceous plants (Grass,Crops)
157272	Acidovorax avenae	IMI 359866	Saccharum officinarum			#Host	#Plants	#Herbaceous plants (Grass,Crops)
157273	Acidovorax avenae	IMI 360760	Oryza sativa	Vietnam	Asia	#Host	#Plants	#Herbaceous plants (Grass,Crops)
157274	Acidovorax avenae	IMI 363620	Oryza sativa; seed	Vietnam	Asia	#Host	#Plants	#Herbaceous plants (Grass,Crops)
157274						#Host Body-Site	#Plant	#Fruit (Seed)
157275	Acidovorax avenae	IMI 369134	Panicum miliaceum; leaf, (leaf streak)	Australia	Australia and Oceania	#Host Body-Site	#Plant	#Leaf (Phyllosphere)
157275						#Host	#Algae	#Brown Algae
157276	Acidovorax avenae	IMI 369135	Panicum miliaceum; leaf, (leaf streak)	Australia	Australia and Oceania	#Host Body-Site	#Plant	#Leaf (Phyllosphere)
157276						#Host	#Algae	#Brown Algae
157277	Acidovorax avenae	IMI 369136	Panicum miliaceum; leaf, (leaf streak)	Australia	Australia and Oceania	#Host Body-Site	#Plant	#Leaf (Phyllosphere)
157277						#Host	#Algae	#Brown Algae
157278	Acidovorax avenae	IMI 369137	Panicum miliaceum; leaf, (leaf streak)	Australia	Australia and Oceania	#Host Body-Site	#Plant	#Leaf (Phyllosphere)
157278						#Host	#Algae	#Brown Algae
157279	Acidovorax avenae	IMI 369138	Panicum miliaceum; leaf, (leaf streak)	Australia	Australia and Oceania	#Host Body-Site	#Plant	#Leaf (Phyllosphere)
157279						#Host	#Algae	#Brown Algae
157280	Acidovorax avenae	IMI 369139	Panicum miliaceum; leaf, (leaf streak)	Australia	Australia and Oceania	#Host Body-Site	#Plant	#Leaf (Phyllosphere)
157280						#Host	#Algae	#Brown Algae
2903	Acidovorax caeni	DSM 19327, LMG 24103	activated sludge	Belgium	Europe	#Engineered	#Waste	#Activated sludge
139835	Acidovorax carolinensis	DSM 105008	contaminated soil	USA	North America	#Environmental	#Terrestrial	#Soil
139835						#Engineered	#Contamination
2902	Acidovorax cattleyae	DSM 17101, ATCC 33619, CFBP 2423, ICMP 2826, ICPB PC21, LMG 2364, NCPPB 961, NRRL B835, CCUG 21975, NRRL B-835, CIP 106435, LMG 5286	Environment, Warm arid soil	Morocco	Africa
2902
2902
128720	Acidovorax cattleyae			Switzerland	Europe
2901	Acidovorax citrulli	CCUG 17393, CIP 106436, DSM 17060, ATCC 29625, CCUG 1739, ICMP 7500, LMG 5376	Citrullus lanatus,watersoaked lesion on cotyledon###water soaked lesion on cotyledon of <I>Citrullus lanatus</I>	USA	North America	#Host Body-Site	#Other	#Wound
2901						#Host	#Plants	#Herbaceous plants (Grass,Crops)
2901						#Host Body-Site	#Other	#Wound
2901						#Host	#Plants	#Herbaceous plants (Grass,Crops)
22971	Acidovorax citrulli	DSM 26939	rotted fruit of symptomatic melon plant	Israel	Asia	#Host Body-Site	#Plant	#Fruit (Seed)
22971						#Host	#Plants	#Herbaceous plants (Grass,Crops)
22971						#Host	#Plants	#Decomposing plant
22972	Acidovorax citrulli	DSM 26940	symptomatic watermelon plant	Israel	Asia	#Host	#Plants	#Herbaceous plants (Grass,Crops)
22973	Acidovorax citrulli	DSM 26975	leaf of symptomatic watermelon plant	Israel	Asia	#Host Body-Site	#Plant	#Leaf (Phyllosphere)
22973						#Host	#Plants	#Herbaceous plants (Grass,Crops)
2897	Acidovorax defluvii	DSM 12578	freshwater mud	Germany	Europe	#Environmental	#Terrestrial	#Mud (Sludge)
2897						#Environmental	#Aquatic	#Freshwater
2898	Acidovorax defluvii	DSM 12644, CIP 106824, CCUG 49021, BSB 411	Environment, Activated sludge###Activated sludge###activated sludge of the municipal wastewater treatment plant Mﾃｼnchen I	Germany	Europe	#Engineered	#Waste	#Water treatment plant
2898						#Engineered	#Waste	#Activated sludge
2898						#Engineered	#Waste	#Water treatment plant
2898						#Engineered	#Waste	#Activated sludge
2898						#Engineered	#Waste	#Water treatment plant
2898						#Engineered	#Waste	#Activated sludge
150386	Acidovorax defluvii	CCUG 39798	Water,municipal drinking water			#Environmental	#Aquatic
154119	Acidovorax defluvii	CCUG 52432	Industry,water	Sweden	Europe	#Environmental	#Aquatic
154119						#Engineered	#Waste	#Industrial wastewater
154119						#Engineered	#Industrial	#Engineered product
2884	Acidovorax delafieldii	DSM 4762, ATCC 17506, CCUG 14277, LMG 1792	Soil enriched with PHB as a sole carbon source			#Environmental	#Terrestrial	#Soil
2885	Acidovorax delafieldii	CCUG 1779, LMG 5943, DSM 64, ATCC 17505, DSM 50263, DSM 50403, CIP 103303, NCIMB 11476	Environment, Soil enriched with poly-b-hydroxybuty###Soil,enrichment with PHB as sole carbon source###soil, enrichment with poly-ﾃ-hydroxybutyrate			#Environmental	#Terrestrial	#Soil
2885						#Environmental	#Terrestrial	#Soil
2885						#Environmental	#Terrestrial	#Soil
136207	Acidovorax delafieldii	CIP 103454, CCUG 16516, LMG 8905	Human, Open fracture, foot###Human wound,39-yr-old man,open foot fracture	Sweden	Europe	#Host Body-Site	#Other	#Wound
136207						#Host	#Human	#Male
136207						#Host Body-Site	#Other	#Bone
136207						#Host Body-Site	#Other	#Wound
136207						#Host	#Human	#Male
136207						#Host Body-Site	#Other	#Bone
136207						#Host Body-Site	#Other	#Wound
136207						#Host	#Human	#Male
136207						#Host Body-Site	#Other	#Bone
136209	Acidovorax delafieldii	CIP 103455, CCUG 18251, LMG 7186	Human, Blood###Human blood,79-yr-old woman	Sweden	Europe	#Host Body Product	#Fluids	#Blood
136209						#Host	#Human	#Female
136209						#Host Body Product	#Fluids	#Blood
136209						#Host	#Human	#Female
136209						#Host Body Product	#Fluids	#Blood
136209						#Host	#Human	#Female
138350	Acidovorax delafieldii	CIP 106437, CCUG 11056, LMG 7166	Human, Pus###Human,pus,cement-femur,76-yr-old woman	Sweden	Europe	#Host Body Product	#Fluids
138350						#Host Body-Site	#Limb	#Leg
138350						#Host	#Human	#Female
138350						#Engineered	#Industrial	#Engineered product
138350						#Host Body Product	#Fluids
138350						#Host Body-Site	#Limb	#Leg
138350						#Host	#Human	#Female
138350						#Engineered	#Industrial	#Engineered product
138350						#Host Body Product	#Fluids
138350						#Host Body-Site	#Limb	#Leg
138350						#Host	#Human	#Female
138350						#Engineered	#Industrial	#Engineered product
138351	Acidovorax delafieldii	CIP 106438, CCUG 11062, LMG 7168	Human, Trachea###Human trachea,baby	Sweden	Europe	#Host Body-Site	#Oral cavity and airways	#Trachea
138351						#Host	#Human	#Child
138351						#Host Body-Site	#Oral cavity and airways	#Trachea
138351						#Host	#Human	#Child
138351						#Host Body-Site	#Oral cavity and airways	#Trachea
138351						#Host	#Human	#Child
142545	Acidovorax delafieldii	CCUG 12929, LMG 7167	Human joint aspirate,74-yr-old man	Sweden	Europe	#Host Body Product	#Fluids	#Aspirate
142545						#Host Body-Site	#Limb	#Joint
142545						#Host	#Human	#Male
142758	Acidovorax delafieldii	CCUG 14478, ATCC 17508, LMG 5944	Soil enriched with PHB as sole carbon source			#Environmental	#Terrestrial	#Soil
142758						#Engineered	#Laboratory	#Lab enrichment
143051	Acidovorax delafieldii	CCUG 16566, LMG 8906	Human secretion,38-yr-old woman	Sweden	Europe	#Infection	#Patient
143051						#Host Body Product	#Fluids
143051						#Host	#Human	#Female
143556	Acidovorax delafieldii	CCUG 20074, LMG 7679	Human nasopharynx,13-yr-old boy	Sweden	Europe	#Host	#Human	#Child
143556						#Infection	#Patient
143556						#Host Body-Site	#Oral cavity and airways	#Throat
143556						#Host	#Human	#Male
143828	Acidovorax delafieldii	CCUG 21358, LMG 8916	Human sperms,infertility	Sweden	Europe	#Infection	#Patient
143828						#Host Body Product	#Urogenital tract	#Semen
143828						#Host	#Human
144333	Acidovorax delafieldii	CCUG 24594, LMG 9090	Human tibia,aspirate,12-yr-old boy	Sweden	Europe	#Host	#Human	#Male
144333						#Infection	#Patient
144333						#Host Body Product	#Fluids	#Aspirate
144333						#Host Body-Site	#Other	#Bone
144333						#Host	#Human	#Child
2886	Acidovorax facilis	DSM 550, ATCC 17695, CCUG 15919, LMG 6598	lawn soil			#Environmental	#Terrestrial	#Grassland
2886						#Engineered	#Built environment
2886						#Engineered	#Agriculture	#Garden
2886						#Environmental	#Terrestrial	#Soil
2887	Acidovorax facilis	CCUG 15920, LMG 6599, DSM 620	soil			#Environmental	#Terrestrial	#Soil
2887						#Environmental	#Terrestrial	#Soil
2888	Acidovorax facilis	DSM 649, ATCC 11228, CCUG 2113, LMG 6221, LMG 2193, CCM 4561, CIP 103302, NCIMB 9938	Environment, Lawn soil###Lawn soil	United States of America###USA	North America	#Environmental	#Terrestrial	#Grassland
2888						#Engineered	#Built environment
2888						#Engineered	#Agriculture	#Garden
2888						#Environmental	#Terrestrial	#Soil
2888						#Environmental	#Terrestrial	#Grassland
2888						#Engineered	#Built environment
2888						#Engineered	#Agriculture	#Garden
2888						#Environmental	#Terrestrial	#Soil
2888						#Environmental	#Terrestrial	#Grassland
2888						#Engineered	#Built environment
2888						#Engineered	#Agriculture	#Garden
2888						#Environmental	#Terrestrial	#Soil
157285	Acidovorax facilis	IMI 366393	tap-water water	United Kingdom	Europe	#Environmental	#Aquatic
157285						#Engineered	#Built environment	#Water reservoir (Aquarium/pool)
157286	Acidovorax facilis	IMI 366394	tap-water water	United Kingdom	Europe	#Environmental	#Aquatic
157286						#Engineered	#Built environment	#Water reservoir (Aquarium/pool)
158808	Acidovorax kalamii	MTCC 12652, KCTC 52819, VTCC B-910010	water sample from the river Ganges	India	Asia	#Environmental	#Aquatic	#River (Creek)
2893	Acidovorax konjaci	DSM 7481, ATCC 33996, CCUG 17394, ICMP 7733, LMG 5691, JCM 2397, CIP 106439, CFBP 4460, NCPPB 3698	<I>Amorphophalus rivieri</I> cv. Konjac###Amorphophallus rivieri cv. Konjac###<I>Amorphophallus rivieri</I> cv. konjaci	Japan	Asia	#Host	#Plants	#Herbaceous plants (Grass,Crops)
2893						#Host	#Plants	#Herbaceous plants (Grass,Crops)
2893						#Host	#Plants	#Herbaceous plants (Grass,Crops)
2893						#Host	#Plants	#Herbaceous plants (Grass,Crops)
164150	Acidovorax lacteus	JCM 31890, KCTC 52220	Culture of a bloom-forming cyanobacterium, <I>Microcystis</I> sp., which was isolated from Lake Seo	Republic of Korea	Asia
135927	Acidovorax oryzae	CIP 106433, CCUG 15836, LMG 1806, NCPPB 1392, ATCC 19882, ICMP 3960, CFBP 2426	Oryza sativa	Japan	Asia	#Host	#Plants	#Herbaceous plants (Grass,Crops)
135927						#Host	#Plants	#Herbaceous plants (Grass,Crops)
135927						#Host	#Plants	#Herbaceous plants (Grass,Crops)
2905	Acidovorax radicis	DSM 23535, LMG 25767	surface-sterilized wheat roots (4-week-old wheat plants Triticum aestivum)###surface sterilized wheat root (<i>Triticum aestivum</i> var. <i>Naxos</i>	Germany	Europe	#Host Body-Site	#Plant	#Sterilized plant part
2905						#Host Body-Site	#Plant	#Root (Rhizome)
2905						#Host	#Plants	#Herbaceous plants (Grass,Crops)
2905						#Host Body-Site	#Plant	#Sterilized plant part
2905						#Host Body-Site	#Plant	#Root (Rhizome)
2905						#Host	#Plants	#Herbaceous plants (Grass,Crops)
2904	Acidovorax soli	DSM 25157, JCM 15909, KCTC 22399	From soil###Landfill site###soil of landfill site	Republic of Korea	Asia	#Environmental	#Terrestrial	#Soil
2904						#Engineered	#Waste	#Landfill
2904						#Environmental	#Terrestrial	#Soil
2904						#Engineered	#Waste	#Landfill
2904						#Environmental	#Terrestrial	#Soil
2904						#Engineered	#Waste	#Landfill
153463	Acidovorax soli	CCUG 49687	Industry,water	Sweden	Europe	#Environmental	#Aquatic
153463						#Engineered	#Waste	#Industrial wastewater
153463						#Engineered	#Industrial	#Engineered product
156596	Acidovorax soli	CCUG 63251	Industry water	Sweden	Europe	#Engineered	#Waste	#Industrial wastewater
156596						#Engineered	#Industrial	#Engineered product
156596						#Environmental	#Aquatic
2894	Acidovorax sp.	DSM 6434	soil, industrial waste deposit	Germany	Europe	#Environmental	#Terrestrial	#Soil
2894						#Engineered	#Waste	#Industrial waste
2895	Acidovorax sp.	DSM 14692	sewage sludge	Germany	Europe	#Engineered	#Waste	#Sewage sludge
2896	Acidovorax sp.	DSM 22895	contaminated soil and groundwater	USA	North America	#Environmental	#Terrestrial	#Soil
2896						#Environmental	#Aquatic	#Groundwater
2896						#Engineered	#Contamination
130253	Acidovorax sp.	DSM 15015	soil contaminated with mineral oil	Germany	Europe	#Environmental	#Terrestrial	#Soil
130253						#Engineered	#Contamination	#Oil (Fuel)
131581	Acidovorax sp.	DSM 102361	roots of <i>Arabidopsis thaliana</i> ecotype Shakdara (Sha)	Germany	Europe	#Host Body-Site	#Plant	#Root (Rhizome)
131581						#Host	#Plants	#Herbaceous plants (Grass,Crops)
131582	Acidovorax sp.	DSM 102362	roots of <i>Arabidopsis thaliana</i> ecotype Shakdara (Sha)	Germany	Europe	#Host Body-Site	#Plant	#Root (Rhizome)
131582						#Host	#Plants	#Herbaceous plants (Grass,Crops)
131583	Acidovorax sp.	DSM 102363	roots of <i>Arabidopsis thaliana</i> ecotype Shakdara (Sha)	Germany	Europe	#Host Body-Site	#Plant	#Root (Rhizome)
131583						#Host	#Plants	#Herbaceous plants (Grass,Crops)
131584	Acidovorax sp.	DSM 102364	roots of <i>Arabidopsis thaliana</i> ecotype Shakdara (Sha)	Germany	Europe	#Host Body-Site	#Plant	#Root (Rhizome)
131584						#Host	#Plants	#Herbaceous plants (Grass,Crops)
131585	Acidovorax sp.	DSM 102367	roots of <i>Arabidopsis thaliana</i> ecotype Shakdara (Sha)	Germany	Europe	#Host Body-Site	#Plant	#Root (Rhizome)
131585						#Host	#Plants	#Herbaceous plants (Grass,Crops)
131586	Acidovorax sp.	DSM 102560	leaf of <i>Arabidopsis thaliana</i>, wild-type	Switzerland	Europe	#Host Body-Site	#Plant	#Leaf (Phyllosphere)
131586						#Host	#Plants	#Herbaceous plants (Grass,Crops)
131587	Acidovorax sp.	DSM 102561	leaf of <i>Arabidopsis thaliana</i>, wild-type genotype	Switzerland	Europe	#Host Body-Site	#Plant	#Leaf (Phyllosphere)
131587						#Host	#Plants	#Herbaceous plants (Grass,Crops)
131588	Acidovorax sp.	DSM 102562	leaf of <i>Arabidopsis thaliana</i>, wild-type genotype	Switzerland	Europe	#Host Body-Site	#Plant	#Leaf (Phyllosphere)
131588						#Host	#Plants	#Herbaceous plants (Grass,Crops)
131589	Acidovorax sp.	DSM 102563	leaf of <i>Arabidopsis thaliana</i> (wild-type)	Switzerland	Europe	#Host Body-Site	#Plant	#Leaf (Phyllosphere)
131589						#Host	#Plants	#Herbaceous plants (Grass,Crops)
131590	Acidovorax sp.	DSM 102564	leaf of <i>Arabidopsis thaliana</i> (wild-type)	Switzerland	Europe	#Host Body-Site	#Plant	#Leaf (Phyllosphere)
131590						#Host	#Plants	#Herbaceous plants (Grass,Crops)
131591	Acidovorax sp.	DSM 102565	leaf of <i>Arabidopsis thaliana</i>, wild-type genotype	Switzerland	Europe	#Host Body-Site	#Plant	#Leaf (Phyllosphere)
131591						#Host	#Plants	#Herbaceous plants (Grass,Crops)
131592	Acidovorax sp.	DSM 102566	leaf of <i>Arabidopsis thaliana</i> (wild type)	Switzerland	Europe	#Host Body-Site	#Plant	#Leaf (Phyllosphere)
131592						#Host	#Plants	#Herbaceous plants (Grass,Crops)
131593	Acidovorax sp.	DSM 103742	cleanroom facility, TAS-I	Italy	Europe	#Engineered	#Built environment	#Clean room
132686	Acidovorax sp.	DSM 29992	biotrickling filter	Germany	Europe	#Environmental	#Biofilm
132686						#Engineered	#Waste	#Waste gas
144215	Acidovorax sp.	CCUG 23632, LMG 8746	N.P.	France	Europe
148621	Acidovorax sp.	CCUG 35734	Industry	Sweden	Europe	#Engineered	#Industrial
150258	Acidovorax sp.	CCUG 39405	Water,tap water in paper mill industry	Sweden	Europe	#Environmental	#Aquatic	#Freshwater
150258						#Engineered	#Industrial	#Industrial production
150258						#Environmental	#Aquatic
152994	Acidovorax sp.	CCUG 48206	Water,industry	Sweden	Europe	#Environmental	#Aquatic
152994						#Engineered	#Industrial
155905	Acidovorax sp.	CCUG 59619	Industry	Sweden	Europe	#Engineered	#Industrial
156069	Acidovorax sp.	CCUG 60261	Industry water	Sweden	Europe	#Engineered	#Waste	#Industrial wastewater
156069						#Engineered	#Industrial	#Engineered product
156069						#Environmental	#Aquatic
157987	Acidovorax sp.	DSM 106133	ground water	USA	North America	#Environmental	#Aquatic	#Groundwater
160857	Acidovorax sp.	JCM 10065	Soil	Japan	Asia
160863	Acidovorax sp.	JCM 10070	Seawater	Japan	Asia
160864	Acidovorax sp.	JCM 10072	Seawater	Japan	Asia
160887	Acidovorax sp.	JCM 10172	Lake Biwa	Japan	Asia
161902	Acidovorax sp.	JCM 17028	Groundwater	Japan	Asia
161990	Acidovorax sp.	JCM 17234	Soil near an oil refinery in Tokyo	Japan	Asia
164134	Acidovorax sp.	JCM 31836	Groundwater contaminated with pesticide in Sendai	Japan	Asia
2892	Acidovorax temperans	DSM 7270, ATCC 49665, CCUG 11779, LMG 7169, CIP 103457, CCM 4562	Human, Urine###human urine	Sweden	Europe	#Host Body Product	#Fluids	#Urine
2892						#Host	#Human
2892						#Host Body Product	#Fluids	#Urine
2892						#Host	#Human
138352	Acidovorax temperans	CIP 106440, CCUG 10556, LMG 6437	Environment, Hospital tap water###Hospital tap water	Sweden	Europe	#Environmental	#Aquatic
138352						#Infection	#Medical environment	#Clinic
138352						#Environmental	#Aquatic
138352						#Infection	#Medical environment	#Clinic
138352						#Environmental	#Aquatic
138352						#Infection	#Medical environment	#Clinic
139232	Acidovorax temperans	CIP 103456, CCUG 22192, LMG 8451	Human, Wound###Human wound,68-yr-old man	Sweden	Europe	#Infection	#Patient
139232						#Host Body-Site	#Other	#Wound
139232						#Host	#Human	#Male
139232						#Infection	#Patient
139232						#Host Body-Site	#Other	#Wound
139232						#Host	#Human	#Male
139232						#Infection	#Patient
139232						#Host Body-Site	#Other	#Wound
139232						#Host	#Human	#Male
141480	Acidovorax temperans	CCUG 2168 B, LMG 6435	Dialysis equipment	Sweden	Europe	#Infection	#Medical device
141612	Acidovorax temperans	CCUG 3688 A, LMG 7163	Active sludge	Sweden	Europe	#Engineered	#Waste	#Activated sludge
141616	Acidovorax temperans	CCUG 3746 A, LMG 7164	Dialysis equipment	Sweden	Europe	#Infection	#Medical device
141984	Acidovorax temperans	CCUG 9443 A, LMG 6436	Human liver,autopsy fetus ?	Sweden	Europe	#Infection	#Patient	#Biopsy
141984						#Host Body-Site	#Organ	#Liver
141984						#Host	#Human
143056	Acidovorax temperans	CCUG 16573, LMG 6438	Human secretion,cervix,42-yr-old female patient	Sweden	Europe	#Infection	#Patient
143056						#Host Body Product	#Fluids
143056						#Host	#Human	#Female
143087	Acidovorax temperans	CCUG 17140, LMG 6439	Human drain,joint aspirate,2-yr-old girl	Sweden	Europe	#Host	#Human	#Female
143087						#Infection	#Patient
143087						#Host Body Product	#Fluids
143087						#Host	#Human	#Child
143198	Acidovorax temperans	CCUG 17727 A, LMG 6730	Human urine	France	Europe	#Host Body Product	#Fluids	#Urine
143198						#Host	#Human
143303	Acidovorax temperans	CCUG 18335	Water,warm tap water in hospital	Sweden	Europe	#Infection	#Medical environment	#Clinic
143303						#Environmental	#Aquatic
143303						#Engineered	#Built environment	#Water reservoir (Aquarium/pool)
143305	Acidovorax temperans	CCUG 18338	Water,warm tap water,toilette	Sweden	Europe	#Environmental	#Aquatic
143305						#Engineered	#Built environment	#Water reservoir (Aquarium/pool)
143306	Acidovorax temperans	CCUG 18350, LMG 8915	Tap water	Sweden	Europe	#Engineered	#Built environment
143306						#Engineered	#Built environment	#Water reservoir (Aquarium/pool)
143306						#Environmental	#Aquatic	#Freshwater
143368	Acidovorax temperans	CCUG 18750, LMG 7379	Human blood,75-yr-old man	Sweden	Europe	#Infection	#Patient
143368						#Host Body Product	#Fluids	#Blood
143368						#Host	#Human	#Male
143889	Acidovorax temperans	CCUG 21717, CIP 239.74, LMG 3332	Human blood	France	Europe	#Host Body Product	#Fluids	#Blood
143889						#Host	#Human
144220	Acidovorax temperans	CCUG 23689, LMG 8768	Human bronchial secretion,72-yr-old man	Sweden	Europe	#Infection	#Patient
144220						#Host Body-Site	#Oral cavity and airways	#Lung
144220						#Host Body Product	#Fluids
144220						#Host	#Human	#Male
144434	Acidovorax temperans	CCUG 24954, LMG 9083	Well water	USA	North America	#Engineered	#Built environment	#Water reservoir (Aquarium/pool)
144434						#Environmental	#Aquatic
144435	Acidovorax temperans	CCUG 24955, LMG 9084	Human cerebrospinal fluid	USA	North America	#Infection	#Patient
144435						#Host Body Product	#Fluids	#Cerebrospinal fluid
144435						#Host	#Human
144437	Acidovorax temperans	CCUG 24957, LMG 9370	Lab sink drain	USA	North America	#Engineered	#Laboratory
144437						#Engineered	#Built environment	#Water reservoir (Aquarium/pool)
146286	Acidovorax temperans	CCUG 30812	Human newborn,liver,autopsy,sepsis ?	Sweden	Europe	#Host	#Human	#Child
146286						#Infection	#Patient
146286						#Infection	#Inflammation
146286						#Host Body-Site	#Organ	#Liver
146286						#Host	#Human
150952	Acidovorax temperans	CCUG 42837	Human	Sweden	Europe	#Host	#Human
151219	Acidovorax temperans	CCUG 43487	Water	Sweden	Europe	#Environmental	#Aquatic
153494	Acidovorax temperans	CCUG 49751	Human trachea,77-yr-old man	Sweden	Europe	#Infection	#Patient
153494						#Host Body-Site	#Oral cavity and airways	#Trachea
153494						#Host	#Human	#Male
154275	Acidovorax temperans	CCUG 52951	Industry,water	Sweden	Europe	#Environmental	#Aquatic
154275						#Engineered	#Waste	#Industrial wastewater
154275						#Engineered	#Industrial	#Engineered product
154489	Acidovorax temperans	CCUG 53823	Human abscess	Thailand	Asia	#Infection	#Patient
154489						#Host Body-Site	#Other	#Abscess
154489						#Host	#Human
155136	Acidovorax temperans	CCUG 56561	Human blood,62-yr-old woman,cancer	Sweden	Europe	#Infection	#Patient
155136						#Host Body Product	#Fluids	#Blood
155136						#Host	#Human	#Female
156037	Acidovorax temperans	CCUG 60147	Water,industry	Sweden	Europe	#Environmental	#Aquatic
156037						#Engineered	#Industrial
156324	Acidovorax temperans	CCUG 61165	Human infection,41-yr-old woman or contaminant ?	Sweden	Europe	#Infection	#Patient
156324						#Infection	#Disease
156324						#Host	#Human	#Female
174179	Acidovorax temperans	CRBIP17.2	Human, Ear	France	Europe
2899	Acidovorax valerianellae	DSM 16619, CFBP 4730, NCPPB 4283, CIP 107997	Valerianella locusta###lamb's lettuce (<I>Valerianella locusta</I>)	France	Europe	#Host	#Plants	#Herbaceous plants (Grass,Crops)
2899						#Host	#Plants	#Herbaceous plants (Grass,Crops)
23868	Acidovorax wautersii	DSM 27981, CCUG 62584, LMG 26971	human blood	Belgium	Europe	#Host Body Product	#Fluids	#Blood
23868						#Host	#Human
23434	Aciduliprofundum boonei	DSM 19572	deep-sea hydrothermal vent	Tonga	Australia and Oceania	#Condition	#Thermophilic (>45ﾂｰC)
23434						#Environmental	#Aquatic	#Marine
23434						#Environmental	#Aquatic	#Hydrothermal vent
156949	Acinetobacter albensis	CCUG 67281, CCM 8611, CIP 111640, ANC 4874	Environment, Water, pool###Water with organic detritus from a forest pool	Czech Republic	Europe	#Host Body Product	#Plant	#Parasite
156949						#Environmental	#Aquatic
156949						#Host Body Product	#Plant	#Parasite
156949						#Environmental	#Aquatic
157122	Acinetobacter apis	JCM 18575, KACC 16906, CCUG 69584	Intestinal tract of a honey bee, <I>Apis mellifera</I>###Honey bee,intestinal tract (Apis mellifera)	Republic of Korea	Asia	#Host Body-Site	#Gastrointestinal tract
157122						#Host	#Arthropoda	#Insecta
157122						#Host Body-Site	#Gastrointestinal tract
157122						#Host	#Arthropoda	#Insecta
8093	Acinetobacter baumannii	DSM 30007, ATCC 19606, CIP 70.34, DSM 6974, JCM 6841, CCUG 19096, CGMCC 1.6769, IAM 12088, KCTC 2508, LMG 1041, LMG 10545, NBRC 109757, NCIMB 12457, NCTC 12156	urine			#Host Body Product	#Fluids	#Urine
8093						#Host Body Product	#Fluids	#Urine
8093						#Host Body Product	#Fluids	#Urine
24223	Acinetobacter baumannii	DSM 24110	urine	Germany	Europe	#Host Body Product	#Fluids	#Urine
131594	Acinetobacter baumannii	DSM 102929, SG 698	human, skin, thigh	Germany	Europe	#Host Body-Site	#Organ	#Skin, Nail, Hair
131594						#Host Body-Site	#Limb	#Leg
131594						#Host	#Human
131595	Acinetobacter baumannii	DSM 102930, SG 1112	human, central venous catheter	Germany	Europe	#Host	#Human
131595						#Infection	#Medical device	#Catheter
132687	Acinetobacter baumannii	DSM 105126, ATCC 17978, CIP 53.77, LMG 1025, NCDC KC755, Bouvet and Grimont 8	Human, Cerebrospinal fluid###cerebrospinal fluid, fatal case of meningitis	France	Europe	#Host Body Product	#Fluids	#Cerebrospinal fluid
132687						#Infection	#Disease	#Meningitis
132687						#Host Body Product	#Fluids	#Cerebrospinal fluid
132687						#Infection	#Disease	#Meningitis
134706	Acinetobacter baumannii	CIP 110426, NIPH 70	Human, Tracheal secretion	Czech Republic	Europe
134706
134717	Acinetobacter baumannii	CIP 110428, NIPH 146	Human, Wound	Czech Republic	Europe
134717
134718	Acinetobacter baumannii	CIP 110429, NIPH 190	Human, Tracheal secretion	Czech Republic	Europe
134718
134722	Acinetobacter baumannii	CIP 110434, NIPH 410	Human, Cannula	Czech Republic	Europe
134722
134783	Acinetobacter baumannii	CIP 110436, NIPH 528, CCM 7290, LMG 10541, RUH 134, CCUG 60612	Human, Urine###Human urine,nosocomial outbreak (strain no. 9)	Netherlands	Europe	#Infection	#Medical environment
134783						#Host	#Human
134783						#Host Body Product	#Fluids	#Urine
134783						#Infection	#Medical environment
134783						#Host	#Human
134783						#Host Body Product	#Fluids	#Urine
134783						#Infection	#Medical environment
134783						#Host	#Human
134783						#Host Body Product	#Fluids	#Urine
134820	Acinetobacter baumannii	CIP 70.24, ATCC 9955	Human, Cerebrospinal fluid	Italy	Europe
134820
134981	Acinetobacter baumannii	CIP 110437, NIPH 601	Human, Urine	Czech Republic	Europe
134981
135229	Acinetobacter baumannii	CIP 110424, NIPH 60	Human, Sputum	Czech Republic	Europe
135229
135233	Acinetobacter baumannii	CIP 110432, NIPH 329	Human, Tracheal secretion	Czech Republic	Europe
135233
135558	Acinetobacter baumannii	CIP 110425, NIPH 67	Human, Tracheal secretion	Czech Republic	Europe
135558
135561	Acinetobacter baumannii	CIP 110431, NIPH 290	Human, Urine	Czech Republic	Europe
135561
135562	Acinetobacter baumannii	CIP 110464, NIPH 1669	Human, Blood	Netherlands	Europe
135562
135763	Acinetobacter baumannii	CIP 110467, NIPH 2061	Human, I.V. cannula	Czech Republic	Europe
135763
135771	Acinetobacter baumannii	CIP 64.1, ATCC 17904, NCTC 10303, CCUG 890	Human, Urine###Urine			#Host Body Product	#Fluids	#Urine
135771						#Host Body Product	#Fluids	#Urine
136439	Acinetobacter baumannii	CIP 105742	Human	Spain	Europe
136439
136585	Acinetobacter baumannii	CIP 110572	Human	France	Europe
136642	Acinetobacter baumannii	CIP 107292	Index outbreak	Spain	Europe
136642
136755	Acinetobacter baumannii	CIP 110438, NIPH 615	Human, Tracheal secretion	Czech Republic	Europe
136755
136766	Acinetobacter baumannii	CIP 110463, NIPH 1362	Human, Tracheal aspirate	Czech Republic	Europe
136766
136828	Acinetobacter baumannii	CIP 110466, NIPH 1734	Human, Sputum	Czech Republic	Europe
136828
136890	Acinetobacter baumannii	CIP 110573		Saudi Arabia	Asia
137199	Acinetobacter baumannii	CIP 110423, NIPH 24	Human, Urine	Czech Republic	Europe
137199
137208	Acinetobacter baumannii	CIP 110435, NIPH 527, CCM 7289, LMG 10543, RUH 875	Human, Urine	Netherlands	Europe
137208
137405	Acinetobacter baumannii	CIP 110499, ANC 4097	Human, Tracheal aspirate	Czech Republic	Europe
137405
137459	Acinetobacter baumannii	CIP 110433, NIPH 335	Human, Sputum	Czech Republic	Europe
137459
138370	Acinetobacter baumannii	CIP 106882	Human, Rectum	France	Europe
138370
138786	Acinetobacter baumannii	CIP 110430, NIPH 201	Human, Nasal swab	Czech Republic	Europe
138786
138788	Acinetobacter baumannii	CIP 110427, NIPH 80	Human, I.V. cannula	Czech Republic	Europe
138788
141187	Acinetobacter baumannii	CCUG 55	Human urine	Sweden	Europe	#Host Body Product	#Fluids	#Urine
141187						#Host	#Human
141776	Acinetobacter baumannii	CCUG 6644	Human osteitis,fibia,57-yr-old man	Sweden	Europe	#Infection	#Patient
141776						#Infection	#Inflammation
141776						#Host Body-Site	#Other	#Bone
141776						#Host	#Human	#Male
146203	Acinetobacter baumannii	CCUG 30593	Sludge	Sweden	Europe	#Environmental	#Terrestrial	#Mud (Sludge)
155203	Acinetobacter baumannii	CCUG 56897	Human blood	United Kingdom	Europe	#Host Body Product	#Fluids	#Blood
155203						#Host	#Human
155238	Acinetobacter baumannii	CCUG 57035	Human wound,41-yr-old patient	Sweden	Europe	#Infection	#Patient
155238						#Host Body-Site	#Other	#Wound
155238						#Host	#Human
155258	Acinetobacter baumannii	CCUG 57123	Human sputum,29-yr-old woman,cystic fibrosis	Sweden	Europe	#Infection	#Patient
155258						#Infection	#Disease	#Cystic fibrosis
155258						#Host Body Product	#Fluids	#Sputum
155258						#Host	#Human	#Female
155299	Acinetobacter baumannii	CCUG 57249	Human pulmonary brush,male,septic shock	Portugal	Europe	#Infection	#Patient
155299						#Infection	#Medical environment	#Medical practice
155299						#Host Body-Site	#Oral cavity and airways	#Lung
155299						#Host	#Human	#Male
155300	Acinetobacter baumannii	CCUG 57250	Human clinical specimen	France	Europe	#Infection	#Patient	#Specimen
155300						#Infection	#Medical environment	#Clinic
155300						#Infection	#Patient
155300						#Host	#Human
155619	Acinetobacter baumannii	CCUG 58437	Human trachea,48-yr-old woman	Sweden	Europe	#Infection	#Patient
155619						#Host Body-Site	#Oral cavity and airways	#Trachea
155619						#Host	#Human	#Female
155963	Acinetobacter baumannii	CCUG 59798	Human urine,65-yr-old man	Sweden	Europe	#Infection	#Patient
155963						#Host Body Product	#Fluids	#Urine
155963						#Host	#Human	#Male
156173	Acinetobacter baumannii	CCUG 60610	Human urine,nosocomial outbreak (strain 12)	Netherlands	Europe	#Infection	#Patient
156173						#Infection	#Disease
156173						#Host Body Product	#Fluids	#Urine
156173						#Host	#Human
156174	Acinetobacter baumannii	CCUG 60611	Human blood	Netherlands	Europe	#Host Body Product	#Fluids	#Blood
156174						#Host	#Human
156265	Acinetobacter baumannii	CCUG 60931	Human blood,48 year-old woman with leukaemia	Sweden	Europe	#Infection	#Patient
156265						#Host Body Product	#Fluids	#Blood
156265						#Host	#Human	#Female
156279	Acinetobacter baumannii	CCUG 61012	Human urine,71-yr-old woman	Sweden	Europe	#Infection	#Patient
156279						#Host Body Product	#Fluids	#Urine
156279						#Host	#Human	#Female
156817	Acinetobacter baumannii	CCUG 65543	Human urine,76-yr-old man	Sweden	Europe	#Infection	#Patient
156817						#Host Body Product	#Fluids	#Urine
156817						#Host	#Human	#Male
156985	Acinetobacter baumannii	CCUG 68164	Human abdominal	Sweden	Europe	#Infection	#Patient
156985						#Host Body-Site	#Other	#Abdomen
156985						#Host	#Human
157915	Acinetobacter baumannii	DSM 25645	Patient sputum	Georgia	Asia	#Infection	#Patient
157915						#Host Body Product	#Fluids	#Sputum
157917	Acinetobacter baumannii	DSM 106838	Patient	Germany	Europe	#Host	#Human
157917						#Infection	#Patient
159206	Acinetobacter baumannii	DSM 101650	clinical isolate	Germany	Europe	#Infection	#Patient	#Specimen
159206						#Infection	#Patient
159206						#Infection	#Medical environment	#Clinic
160333	Acinetobacter baumannii	DSM 102928, SG 626	tracheal secretion, respiratory system	Germany	Europe
160334	Acinetobacter baumannii	DSM 102931, SG 1280	human, wound swab	Germany	Europe
160335	Acinetobacter baumannii	DSM 102932, SG 1284	human, wound swab	Germany	Europe
160336	Acinetobacter baumannii	DSM 102933, SG 1306	human, bronchoalveolar lavage (BAL)	Germany	Europe
160337	Acinetobacter baumannii	DSM 102934, SG 1324	wound swab	Germany	Europe
160338	Acinetobacter baumannii	DSM 102935, SG 1351	wound swab	Germany	Europe
169348	Acinetobacter baumannii	DSM 111794	tracheal secretion sample; strain isolated from 80 year old patient	Germany	Europe
171138	Acinetobacter baumannii	CRBIP17.4	Human, Urine	France	Europe
171140	Acinetobacter baumannii	CIP 111171		France	Europe
171141	Acinetobacter baumannii	CIP 111172		France	Europe
171142	Acinetobacter baumannii	CIP 111173		France	Europe
171143	Acinetobacter baumannii	CIP 111174	Human	France	Europe
171144	Acinetobacter baumannii	CIP 111204		France	Europe
171145	Acinetobacter baumannii	CIP 111205		France	Europe
171146	Acinetobacter baumannii	CIP 111206		Greece	Europe
171147	Acinetobacter baumannii	CIP 111208		France	Europe
171148	Acinetobacter baumannii	CIP 111209		France	Europe
171149	Acinetobacter baumannii	CIP 111210		France	Europe
171150	Acinetobacter baumannii	CIP 111214		France	Europe
171151	Acinetobacter baumannii	CIP 111215		France	Europe
171152	Acinetobacter baumannii	CIP 111216		France	Europe
171153	Acinetobacter baumannii	CIP 111218		Czech Republic	Europe
171154	Acinetobacter baumannii	CIP 111249		France	Europe
171156	Acinetobacter baumannii	CIP 111291		France	Europe
171157	Acinetobacter baumannii	CIP 111791		France	Europe
171158	Acinetobacter baumannii	CIP 111175	Human, Urine	France	Europe
8125	Acinetobacter baylyi	DSM 14959, CIP 107476	Environment, Albuny waste water treatment plant###Wastewater treatment plant	Australia	Australia and Oceania	#Engineered	#Waste	#Water treatment plant
8125						#Engineered	#Waste	#Wastewater
8125						#Engineered	#Waste	#Water treatment plant
8125						#Engineered	#Waste	#Wastewater
8126	Acinetobacter baylyi	DSM 14961, CIP 107474, CCUG 50765, CCM 7195	Environment, Bendigo waste water treatment plant###activated sludge	Australia	Australia and Oceania	#Engineered	#Waste	#Activated sludge
8126						#Engineered	#Waste	#Activated sludge
8126						#Engineered	#Waste	#Activated sludge
8127	Acinetobacter baylyi	DSM 14963, CIP 107473	Environment, Ballarat waste water treatment plant###activated sludge	Australia	Australia and Oceania	#Engineered	#Waste	#Activated sludge
8127						#Engineered	#Waste	#Activated sludge
8128	Acinetobacter baylyi	DSM 24193, ATCC 33305	soil	USA	North America	#Environmental	#Terrestrial	#Soil
8141	Acinetobacter beijerinckii	DSM 22901, CCM 7266, CCUG 51249, JCM 18990, NIPH 838, LUH 4759, CIP 110307, GTC 14628, LMG 25324, NBRC 112579	Human, Wound###Wound of a patient at the hospital in Malmﾃｶ###human wound	Sweden	Europe	#Host Body-Site	#Other	#Wound
8141						#Host	#Human
8141						#Host Body-Site	#Other	#Wound
8141						#Host	#Human
8141						#Host Body-Site	#Other	#Wound
8141						#Host	#Human
8141						#Host Body-Site	#Other	#Wound
8141						#Host	#Human
155026	Acinetobacter beijerinckii	CCUG 56139	Horse,airsacculitis	Belgium	Europe	#Infection	#Disease
155026						#Host	#Mammals	#Equidae (Horse)
155028	Acinetobacter beijerinckii	CCUG 56141	Human perineum	Netherlands	Europe	#Infection	#Patient
155028						#Host	#Human
155718	Acinetobacter beijerinckii	CCUG 59131	Human infection,69-yr-old woman	Sweden	Europe	#Infection	#Patient
155718						#Infection	#Disease
155718						#Host	#Human	#Female
171159	Acinetobacter beijerinckii	CIP 110492, ANC 3835	Environment, Water, sludge	Czech Republic	Europe
8145	Acinetobacter bereziniae	DSM 25435, ATCC 17924, CIP 70.12, LMG 1003, NIPH 521, CCUG 26493, ATCC 13702, NCIMB 9019	human wound			#Host Body-Site	#Other	#Wound
8145						#Host	#Human
8145						#Host Body-Site	#Other	#Wound
8145						#Host	#Human
134773	Acinetobacter bereziniae	CIP 110449, NIPH 3	Environment, Hospital environment	Czech Republic	Europe
134773
144715	Acinetobacter bereziniae	CCUG 26386	Human urine	Sweden	Europe	#Host Body Product	#Fluids	#Urine
144715						#Host	#Human
145356	Acinetobacter bereziniae	CCUG 28268	Human wound	Sweden	Europe	#Host Body-Site	#Other	#Wound
145356						#Host	#Human
155494	Acinetobacter bereziniae	CCUG 57886	Raw milk	Israel	Asia	#Host	#Mammals
155494						#Host Body Product	#Fluids	#Milk
155495	Acinetobacter bereziniae	CCUG 57887	Raw milk	Israel	Asia	#Host	#Mammals
155495						#Host Body Product	#Fluids	#Milk
156008	Acinetobacter bereziniae	CCUG 60027	Human sputum,52-yr-old man	Sweden	Europe	#Infection	#Patient
156008						#Host Body Product	#Fluids	#Sputum
156008						#Host	#Human	#Male
156031	Acinetobacter bereziniae	CCUG 60128	Human sputum/trachea,52-yr-old man	Sweden	Europe	#Infection	#Patient
156031						#Host Body Product	#Fluids	#Sputum
156031						#Host	#Human	#Male
156056	Acinetobacter bereziniae	CCUG 60234	Human sputum,47-yr-old woman	Sweden	Europe	#Infection	#Patient
156056						#Host Body Product	#Fluids	#Sputum
156056						#Host	#Human	#Female
156097	Acinetobacter bereziniae	CCUG 60359	Human bronchial fluid,52-yr-old man	Sweden	Europe	#Infection	#Patient
156097						#Host Body-Site	#Oral cavity and airways	#Lung
156097						#Host Body Product	#Fluids
156097						#Host	#Human	#Male
156867	Acinetobacter bereziniae	CCUG 66190	Human urine,73-yr-old man	Sweden	Europe	#Infection	#Patient
156867						#Host Body Product	#Fluids	#Urine
156867						#Host	#Human	#Male
156885	Acinetobacter bereziniae	CCUG 66331	Human trach,72-yr-old male	Sweden	Europe	#Infection	#Patient
156885						#Host Body-Site	#Oral cavity and airways
156885						#Host	#Human	#Male
130455	Acinetobacter bohemicus	DSM 100419, JCM 18977, KCTC 42081, LMG 28467, NCCP 644, CCUG 69707	Textile dyeing wastewater from a treatment pond at Kohinoor mills###textile dyeing wastewater treatment pond	Pakistan	Asia	#Environmental	#Aquatic	#Pond (small)
130455						#Engineered	#Waste	#Wastewater
130455						#Environmental	#Aquatic	#Pond (small)
130455						#Engineered	#Waste	#Wastewater
130455						#Environmental	#Aquatic	#Pond (small)
130455						#Engineered	#Waste	#Wastewater
132192	Acinetobacter bohemicus	DSM 102855, CCM 8462, CCUG 63842, CIP 110496, ANC 3994	Environment, Forest mud###Mud,deciduos forrest###wetland soil (deciduous forest)	Czech Republic	Europe	#Environmental	#Terrestrial	#Wetland (Swamp)
132192						#Environmental	#Terrestrial	#Soil
132192						#Environmental	#Terrestrial	#Forest
132192						#Environmental	#Terrestrial	#Wetland (Swamp)
132192						#Environmental	#Terrestrial	#Soil
132192						#Environmental	#Terrestrial	#Forest
132192						#Environmental	#Terrestrial	#Wetland (Swamp)
132192						#Environmental	#Terrestrial	#Soil
132192						#Environmental	#Terrestrial	#Forest
156649	Acinetobacter bohemicus	CCUG 63843	Mud with water of a forrest wetland	Czech Republic	Europe	#Environmental	#Terrestrial	#Forest
156649						#Environmental	#Terrestrial	#Wetland (Swamp)
156649						#Environmental	#Terrestrial	#Mud (Sludge)
156650	Acinetobacter bohemicus	CCUG 63844	Water with mud of a seasonal forest creek	Czech Republic	Europe	#Environmental	#Terrestrial	#Mud (Sludge)
156650						#Environmental	#Terrestrial	#Forest
156650						#Environmental	#Aquatic	#River (Creek)
130449	Acinetobacter boissieri	DSM 29976, CECT 8128, LMG 26959, CCUG 68432, CIP 110548, SAP 284.1	Plant, Floral nectar of wild Mediterranean insect-pollinated plants###Floral nectar,plant species Muscari comosum###floral nectar of wild Mediterranean insect-pollinated plants,<i>Muscari comosum</i>	Spain	Europe	#Host Body Product	#Plant	#Nectar
130449						#Host Body-Site	#Plant	#Flower
130449						#Host	#Plants	#Herbaceous plants (Grass,Crops)
130449						#Host Body Product	#Plant	#Nectar
130449						#Host Body-Site	#Plant	#Flower
130449						#Host	#Plants	#Herbaceous plants (Grass,Crops)
130449						#Host Body Product	#Plant	#Nectar
130449						#Host Body-Site	#Plant	#Flower
130449						#Host	#Plants	#Herbaceous plants (Grass,Crops)
8131	Acinetobacter bouvetii	CCUG 50766, DSM 14964, CIP 107468, JCM 18991, CCM 7196, GTC 3697, KCTC 12414, NBRC 112580	Environment, Bendigo waste water treatment plant###Activated sludge plants in Victoria###Activated sludge###Wastewater treatment plant	Australia	Australia and Oceania	#Engineered	#Waste	#Water treatment plant
8131						#Engineered	#Waste	#Wastewater
8131						#Engineered	#Waste	#Water treatment plant
8131						#Engineered	#Waste	#Wastewater
8131						#Engineered	#Waste	#Water treatment plant
8131						#Engineered	#Waste	#Wastewater
8131						#Engineered	#Waste	#Water treatment plant
8131						#Engineered	#Waste	#Wastewater
[truncated: 139,884 more rows]
